# Supplementary material for: TRIM56 enhances adenoviral E1A steady state to improve oncolytic adenovirus therapy efficacy
Source: J Virol. 2025 Jun 3;99(7):e00041-25. doi: 10.1128/jvi.00041-25 (PMC12282078; doi:10.1128/jvi.00041-25)
Supplement: Table S1 — Analysis of differential results of E1A proteomics. [file jvi.00041-25-s0003.xlsx]

## Sheet: Significant difference 
Protein	Protein Name	Gene Name	ProteinGroup	FastaHeaders	Proteins	Peptides	UniquePeptides	RazorUniquePeptides	Coverage	MolWeight	LFQ intensity E1A-1	LFQ intensity E1A-2	LFQ intensity E1A-3	average E1A	LFQ intensity Vec-1	LFQ intensity Vec-2	LFQ intensity Vec-3	average Vec	E1A/Vec	t test p value
Q92733	Proline-rich protein PRCC	PRCC	Q92733	sp|Q92733|PRCC_HUMAN Proline-rich protein PRCC OS=Homo sapiens OX=9606 GN=PRCC PE=1 SV=1	1	2	2	2	8.4	52.417	193100000	247640000	220080000	2.20273e+08		52657000	7754700	30205850	7.29241	0.00548033
P30154	Serine/threonine-protein phosphatase 2A 65 kDa regulatory subunit A beta isoform	PPP2R1B	P30154	sp|P30154|2AAB_HUMAN Serine/threonine-protein phosphatase 2A 65 kDa regulatory subunit A beta isoform OS=Homo sapiens OX=9606 GN=PPP2R1B PE=1 SV=3	1	18	12	12	40.1	66.213	1320200000	1618000000	1102500000	1346900000	422300000	257890000	61125000	247105000	5.45072	0.00380332
P42785	Lysosomal Pro-X carboxypeptidase	PRCP	P42785	sp|P42785|PCP_HUMAN Lysosomal Pro-X carboxypeptidase OS=Homo sapiens OX=9606 GN=PRCP PE=1 SV=1	1	7	7	7	17.3	55.799	615430000	744240000	887350000	7.49007e+08	189470000	211500000	71131000	157367000	4.75962	0.00275043
P31350	Ribonucleoside-diphosphate reductase subunit M2	RRM2	P31350	sp|P31350|RIR2_HUMAN Ribonucleoside-diphosphate reductase subunit M2 OS=Homo sapiens OX=9606 GN=RRM2 PE=1 SV=1	1	9	8	9	30.6	44.877	1047700000	1361500000	1481000000	1.29673e+09	447710000	347170000	84247000	2.93042e+08	4.42507	0.00399827
O00469	Procollagen-lysine,2-oxoglutarate 5-dioxygenase 2	PLOD2	O00469	"sp|O00469|PLOD2_HUMAN Procollagen-lysine,2-oxoglutarate 5-dioxygenase 2 OS=Homo sapiens OX=9606 GN=PLOD2 PE=1 SV=2"	1	10	10	10	17.1	84.685	667380000	1100500000	1082200000	9.50027e+08	351900000	178670000	202780000	244450000	3.88638	0.00959656
P52732	Kinesin-like protein KIF11	KIF11	P52732	sp|P52732|KIF11_HUMAN Kinesin-like protein KIF11 OS=Homo sapiens OX=9606 GN=KIF11 PE=1 SV=2	1	14	14	14	15.5	119.16	1781000000	954500000	1529600000	1421700000	516640000	470480000	131480000	3.72867e+08	3.81289	0.0184507
Q14676	Mediator of DNA damage checkpoint protein 1	MDC1	Q14676	sp|Q14676|MDC1_HUMAN Mediator of DNA damage checkpoint protein 1 OS=Homo sapiens OX=9606 GN=MDC1 PE=1 SV=3	1	8	8	8	6.3	226.66	831380000	393340000	538990000	5.87903e+08	148930000	145890000	173090000	155970000	3.76934	0.0286699
P25440	Bromodomain-containing protein 2	BRD2	P25440	sp|P25440|BRD2_HUMAN Bromodomain-containing protein 2 OS=Homo sapiens OX=9606 GN=BRD2 PE=1 SV=2	1	12	10	12	19.7	88.06	1272300000	1515000000	844910000	1.21074e+09	344910000	383670000	237590000	3.22057e+08	3.75939	0.0114378
Q8N2E6	Prosalusin	TOR2A	Q8N2E6;Q5JU69	sp|Q8N2E6|TOR2X_HUMAN Prosalusin OS=Homo sapiens OX=9606 GN=TOR2A PE=1 SV=1;sp|Q5JU69|TOR2A_HUMAN Torsin-2A OS=Homo sapiens OX=9606 GN=TOR2A PE=2 SV=1	2	1	1	1	4.1	26.261	64683000	67081000		65882000	22619000	18625000		20622000	3.19474	0.00263814
P28340	DNA polymerase delta catalytic subunit	POLD1	P28340	sp|P28340|DPOD1_HUMAN DNA polymerase delta catalytic subunit OS=Homo sapiens OX=9606 GN=POLD1 PE=1 SV=2	1	9	9	9	9.7	123.63	448030000	619000000	548010000	5.38347e+08	247830000	155080000	112120000	1.71677e+08	3.13582	0.00452816
Q15398	Disks large-associated protein 5	DLGAP5	Q15398	sp|Q15398|DLGP5_HUMAN Disks large-associated protein 5 OS=Homo sapiens OX=9606 GN=DLGAP5 PE=1 SV=2	1	11	11	11	15.2	95.114	584470000	463220000	736020000	594570000		198390000	196340000	197365000	3.01254	0.0299445
Q9UHI6	Probable ATP-dependent RNA helicase DDX20	DDX20	Q9UHI6	sp|Q9UHI6|DDX20_HUMAN Probable ATP-dependent RNA helicase DDX20 OS=Homo sapiens OX=9606 GN=DDX20 PE=1 SV=2	1	7	7	7	9.7	92.239	323420000	327360000	379090000	343290000	116930000	165340000	69899000	1.1739e+08	2.92436	0.00234986
Q9ULW0	Targeting protein for Xklp2	TPX2	Q9ULW0	sp|Q9ULW0|TPX2_HUMAN Targeting protein for Xklp2 OS=Homo sapiens OX=9606 GN=TPX2 PE=1 SV=2	1	8	8	8	13.4	85.652	550550000	567790000	739430000	6.19257e+08	311200000	205180000	136840000	217740000	2.84402	0.00700232
P49643	DNA primase large subunit	PRIM2	P49643	sp|P49643|PRI2_HUMAN DNA primase large subunit OS=Homo sapiens OX=9606 GN=PRIM2 PE=1 SV=2	1	4	4	4	10	58.805	194140000	214510000	227860000	212170000	91515000	92766000	48277000	7.75193e+07	2.73699	0.00157099
Q9Y6A5	Transforming acidic coiled-coil-containing protein 3	TACC3	Q9Y6A5	sp|Q9Y6A5|TACC3_HUMAN Transforming acidic coiled-coil-containing protein 3 OS=Homo sapiens OX=9606 GN=TACC3 PE=1 SV=1	1	5	5	5	6.9	90.359	425610000	339860000	343270000	369580000	157610000	114980000		136295000	2.71162	0.00970997
Q14C86	GTPase-activating protein and VPS9 domain-containing protein 1	GAPVD1	Q14C86	sp|Q14C86|GAPD1_HUMAN GTPase-activating protein and VPS9 domain-containing protein 1 OS=Homo sapiens OX=9606 GN=GAPVD1 PE=1 SV=2	1	11	11	11	10	164.98	1120500000	625550000	817510000	854520000	301630000	343590000	327800000	324340000	2.63464	0.0214526
Q96C23	Aldose 1-epimerase	GALM	Q96C23	sp|Q96C23|GALM_HUMAN Aldose 1-epimerase OS=Homo sapiens OX=9606 GN=GALM PE=1 SV=1	1	3	3	3	13.2	37.765	1797700000	1820100000	924420000	1.51407e+09	559480000	523680000	674630000	585930000	2.58405	0.0358554
Q96TC7	Regulator of microtubule dynamics protein 3	RMDN3	Q96TC7	sp|Q96TC7|RMD3_HUMAN Regulator of microtubule dynamics protein 3 OS=Homo sapiens OX=9606 GN=RMDN3 PE=1 SV=2	1	2	2	2	8.5	52.118	258700000	294140000	296330000	2.83057e+08	106440000	98856000	126170000	1.10489e+08	2.56186	0.000298189
Q9Y2U8	Inner nuclear membrane protein Man1	LEMD3	Q9Y2U8	sp|Q9Y2U8|MAN1_HUMAN Inner nuclear membrane protein Man1 OS=Homo sapiens OX=9606 GN=LEMD3 PE=1 SV=2	1	7	7	7	10.6	99.996	473180000	589100000	328700000	463660000	143300000	217030000	186030000	182120000	2.5459	0.022842
P02656	Apolipoprotein C-III	APOC3	P02656	sp|P02656|APOC3_HUMAN Apolipoprotein C-III OS=Homo sapiens OX=9606 GN=APOC3 PE=1 SV=1	1	1	1	1	16.2	10.852	334970000	303740000	218360000	285690000		143530000	87769000	115649500	2.47031	0.0415076
Q96MW1	Coiled-coil domain-containing protein 43	CCDC43	Q96MW1	sp|Q96MW1|CCD43_HUMAN Coiled-coil domain-containing protein 43 OS=Homo sapiens OX=9606 GN=CCDC43 PE=1 SV=2	1	3	3	3	12.9	25.248	356550000	201830000	257980000	272120000	90684000	163010000	78135000	1.1061e+08	2.46018	0.0368235
Q8TF42	Ubiquitin-associated and SH3 domain-containing protein B	UBASH3B	Q8TF42	sp|Q8TF42|UBS3B_HUMAN Ubiquitin-associated and SH3 domain-containing protein B OS=Homo sapiens OX=9606 GN=UBASH3B PE=1 SV=2	1	2	2	2	4.9	72.695	438020000	559080000	604870000	533990000	290840000	240310000	126250000	2.19133e+08	2.43683	0.0106378
Q6PL18	ATPase family AAA domain-containing protein 2	ATAD2	Q6PL18	sp|Q6PL18|ATAD2_HUMAN ATPase family AAA domain-containing protein 2 OS=Homo sapiens OX=9606 GN=ATAD2 PE=1 SV=1	1	4	4	4	3	158.55	84865000	90414000	70103000	81794000	32388000	35343000		33865500	2.41526	0.00899353
P46976	Glycogenin-1	GYG1	P46976	sp|P46976|GLYG_HUMAN Glycogenin-1 OS=Homo sapiens OX=9606 GN=GYG1 PE=1 SV=4	1	3	3	3	9.7	39.383	267380000	393820000	480860000	3.80687e+08	186380000	159910000	132110000	1.59467e+08	2.38725	0.0258033
Q6PL24	Protein TMED8	TMED8	Q6PL24	sp|Q6PL24|TMED8_HUMAN Protein TMED8 OS=Homo sapiens OX=9606 GN=TMED8 PE=1 SV=1	1	1	1	1	2.8	35.74		190240000	118610000	154425000	70739000	59071000	65147000	6.49857e+07	2.37629	0.0455005
Q4G0J3	La-related protein 7	LARP7	Q4G0J3	sp|Q4G0J3|LARP7_HUMAN La-related protein 7 OS=Homo sapiens OX=9606 GN=LARP7 PE=1 SV=1	1	8	8	8	19.1	66.898	624160000	580780000	681600000	6.28847e+08	74728000	321960000	397330000	2.64673e+08	2.37594	0.0231598
Q5T1M5	FK506-binding protein 15	FKBP15	Q5T1M5	sp|Q5T1M5|FKB15_HUMAN FK506-binding protein 15 OS=Homo sapiens OX=9606 GN=FKBP15 PE=1 SV=2	1	6	6	6	7.1	133.63	330820000	367810000	408090000	3.68907e+08	145210000		171640000	158425000	2.32859	0.00620177
P40855	Peroxisomal biogenesis factor 19	PEX19	P40855	sp|P40855|PEX19_HUMAN Peroxisomal biogenesis factor 19 OS=Homo sapiens OX=9606 GN=PEX19 PE=1 SV=1	1	8	8	8	36.5	32.806	683250000	494230000	799230000	6.58903e+08	435190000	174740000	238990000	2.82973e+08	2.3285	0.0337598
Q96FV2	Secernin-2	SCRN2	Q96FV2	sp|Q96FV2|SCRN2_HUMAN Secernin-2 OS=Homo sapiens OX=9606 GN=SCRN2 PE=1 SV=3	1	4	4	4	11.5	46.596		326010000	380250000	353130000	131860000	197590000	125770000	151740000	2.3272	0.0112066
P0DMV9	Heat shock 70 kDa protein 1B	HSPA1B	P0DMV9;P0DMV8	sp|P0DMV9|HS71B_HUMAN Heat shock 70 kDa protein 1B OS=Homo sapiens OX=9606 GN=HSPA1B PE=1 SV=1;sp|P0DMV8|HS71A_HUMAN Heat shock 70 kDa protein 1A OS=Homo sapiens OX=9606 GN=HSPA1A PE=1 SV=1	2	26	12	22	49	70.051	17173000000	16357000000	17273000000	1.69343e+10	7715200000	7310800000	7054700000	7.36023e+09	2.30079	1.03856e-05
Q13144	Translation initiation factor eIF-2B subunit epsilon	EIF2B5	Q13144	sp|Q13144|EI2BE_HUMAN Translation initiation factor eIF-2B subunit epsilon OS=Homo sapiens OX=9606 GN=EIF2B5 PE=1 SV=3	1	4	4	4	7.1	80.379	204140000	214850000	283050000	2.34013e+08	96856000	118850000	90045000	101917000	2.29612	0.00726915
O94832	Unconventional myosin-Id	MYO1D	O94832	sp|O94832|MYO1D_HUMAN Unconventional myosin-Id OS=Homo sapiens OX=9606 GN=MYO1D PE=1 SV=2	1	3	3	3	3.9	116.2	161850000	105970000	140760000	1.36193e+08	54430000	58172000	65617000	5.94063e+07	2.29257	0.00988079
Q00653	Nuclear factor NF-kappa-B p100 subunit	NFKB2	Q00653	sp|Q00653|NFKB2_HUMAN Nuclear factor NF-kappa-B p100 subunit OS=Homo sapiens OX=9606 GN=NFKB2 PE=1 SV=4	1	21	21	21	33.3	96.748	1661500000	1646500000	2604400000	1970800000	917630000	908980000	761190000	862600000	2.28472	0.025966
P52756	RNA-binding protein 5	RBM5	P52756	sp|P52756|RBM5_HUMAN RNA-binding protein 5 OS=Homo sapiens OX=9606 GN=RBM5 PE=1 SV=2	1	1	1	1	1.5	92.153	116240000	128030000		122135000	55131000	64045000	42129000	5.37683e+07	2.2715	0.00522811
Q92925	SWI/SNF-related matrix-associated actin-dependent regulator of chromatin subfamily D member 2	SMARCD2	Q92925;Q6STE5	sp|Q92925|SMRD2_HUMAN SWI/SNF-related matrix-associated actin-dependent regulator of chromatin subfamily D member 2 OS=Homo sapiens OX=9606 GN=SMARCD2 PE=1 SV=3	2	6	4	6	18.6	58.92	503410000	404470000	426350000	4.44743e+08	235260000	110730000	241650000	195880000	2.27049	0.00880824
Q9UBF2	Coatomer subunit gamma-2	COPG2	Q9UBF2	sp|Q9UBF2|COPG2_HUMAN Coatomer subunit gamma-2 OS=Homo sapiens OX=9606 GN=COPG2 PE=1 SV=1	1	14	10	10	23.3	97.621	870950000	799950000	961810000	877570000	398690000	356050000	425060000	3.93267e+08	2.23149	0.000684982
Q96D46	60S ribosomal export protein NMD3	NMD3	Q96D46	sp|Q96D46|NMD3_HUMAN 60S ribosomal export protein NMD3 OS=Homo sapiens OX=9606 GN=NMD3 PE=1 SV=1	1	7	7	7	17.5	57.603	670870000	452560000	705810000	6.09747e+08	237960000	315860000	270740000	2.74853e+08	2.21844	0.0152908
Q9Y4B6	DDB1- and CUL4-associated factor 1	DCAF1	Q9Y4B6	sp|Q9Y4B6|DCAF1_HUMAN DDB1- and CUL4-associated factor 1 OS=Homo sapiens OX=9606 GN=DCAF1 PE=1 SV=3	1	7	7	7	5.7	169.01	274670000	223200000	227790000	2.41887e+08	103090000	120900000	104340000	1.09443e+08	2.21015	0.00160522
Q8NEU8	DCC-interacting protein 13-beta	APPL2	Q8NEU8	sp|Q8NEU8|DP13B_HUMAN DCC-interacting protein 13-beta OS=Homo sapiens OX=9606 GN=APPL2 PE=1 SV=3	1	5	5	5	10.2	74.493	556310000	816020000	590610000	6.54313e+08	337410000	355030000	202160000	298200000	2.19421	0.0197638
Q9NRF9	DNA polymerase epsilon subunit 3	POLE3	Q9NRF9	sp|Q9NRF9|DPOE3_HUMAN DNA polymerase epsilon subunit 3 OS=Homo sapiens OX=9606 GN=POLE3 PE=1 SV=1	1	1	1	1	10.9	16.859	338110000	319070000	391350000	349510000	142290000	190380000	149760000	160810000	2.17343	0.00199501
Q9NUP9	Protein lin-7 homolog C	LIN7C	Q9NUP9;O14910	sp|Q9NUP9|LIN7C_HUMAN Protein lin-7 homolog C OS=Homo sapiens OX=9606 GN=LIN7C PE=1 SV=1;sp|O14910|LIN7A_HUMAN Protein lin-7 homolog A OS=Homo sapiens OX=9606 GN=LIN7A PE=1 SV=2	2	6	6	6	38.1	21.834	982340000	1010100000	1520400000	1.17095e+09	768050000	379430000	470330000	539270000	2.17136	0.0399849
Q8TCF1	AN1-type zinc finger protein 1	ZFAND1	Q8TCF1	sp|Q8TCF1|ZFAN1_HUMAN AN1-type zinc finger protein 1 OS=Homo sapiens OX=9606 GN=ZFAND1 PE=1 SV=1	1	3	3	3	20.9	30.787	281880000	300200000	176120000	2.52733e+08	96262000	119060000	135440000	1.16921e+08	2.16158	0.0280516
O14657	Torsin-1B	TOR1B	O14657	sp|O14657|TOR1B_HUMAN Torsin-1B OS=Homo sapiens OX=9606 GN=TOR1B PE=1 SV=2	1	2	2	2	7.1	37.978	197780000	155720000	141050000	164850000	76571000	103220000	50494000	7.67617e+07	2.14756	0.0181426
O60216	Double-strand-break repair protein rad21 homolog	RAD21	O60216;Q9H4I0	sp|O60216|RAD21_HUMAN Double-strand-break repair protein rad21 homolog OS=Homo sapiens OX=9606 GN=RAD21 PE=1 SV=2	2	10	10	10	17.1	71.689	943420000	865600000	1011500000	9.40173e+08	424590000	453310000	443360000	440420000	2.13472	0.000312714
Q7L2E3	ATP-dependent RNA helicase DHX30	DHX30	Q7L2E3	sp|Q7L2E3|DHX30_HUMAN ATP-dependent RNA helicase DHX30 OS=Homo sapiens OX=9606 GN=DHX30 PE=1 SV=1	1	30	30	30	32.2	133.94	3009400000	3066900000	3728200000	3.26817e+09	1723600000	1462600000	1434500000	1.54023e+09	2.12187	0.00224097
P27105	Erythrocyte band 7 integral membrane protein	STOM	P27105	sp|P27105|STOM_HUMAN Erythrocyte band 7 integral membrane protein OS=Homo sapiens OX=9606 GN=STOM PE=1 SV=3	1	7	7	7	32.3	31.73	916840000	941160000	960720000	9.39573e+08	507430000	362330000	461040000	443600000	2.11806	0.000372947
P12235	ADP/ATP translocase 1	SLC25A4	P12235;Q9H0C2	sp|P12235|ADT1_HUMAN ADP/ATP translocase 1 OS=Homo sapiens OX=9606 GN=SLC25A4 PE=1 SV=4	2	14	3	3	49	33.064	605080000	741930000	694620000	6.80543e+08	385270000	330620000	249310000	3.21733e+08	2.11524	0.00311013
Q86WJ1	Chromodomain-helicase-DNA-binding protein 1-like	CHD1L	Q86WJ1	sp|Q86WJ1|CHD1L_HUMAN Chromodomain-helicase-DNA-binding protein 1-like OS=Homo sapiens OX=9606 GN=CHD1L PE=1 SV=3	1	8	8	8	12.5	101	483530000	455130000	468650000	4.69103e+08	97542000	235270000	337890000	2.23567e+08	2.09826	0.0248478
Q8IUI8	Cytokine receptor-like factor 3	CRLF3	Q8IUI8	sp|Q8IUI8|CRLF3_HUMAN Cytokine receptor-like factor 3 OS=Homo sapiens OX=9606 GN=CRLF3 PE=1 SV=2	1	5	5	5	19.2	49.765	327860000	490800000	511060000	443240000	235030000	190910000	209870000	2.11937e+08	2.09138	0.0176083
Q06265	Exosome complex component RRP45	EXOSC9	Q06265	sp|Q06265|EXOS9_HUMAN Exosome complex component RRP45 OS=Homo sapiens OX=9606 GN=EXOSC9 PE=1 SV=3	1	5	5	5	13.2	48.948	583770000	650210000	739250000	6.57743e+08	326520000	365370000	265310000	3.19067e+08	2.06146	0.00321753
Q9NW64	Pre-mRNA-splicing factor RBM22	RBM22	Q9NW64	sp|Q9NW64|RBM22_HUMAN Pre-mRNA-splicing factor RBM22 OS=Homo sapiens OX=9606 GN=RBM22 PE=1 SV=1	1	4	4	4	9.8	46.895	431380000	378190000	553110000	4.54227e+08	170270000	267960000	225820000	221350000	2.05207	0.0168556
Q9Y4X5	E3 ubiquitin-protein ligase ARIH1	ARIH1	Q9Y4X5	sp|Q9Y4X5|ARI1_HUMAN E3 ubiquitin-protein ligase ARIH1 OS=Homo sapiens OX=9606 GN=ARIH1 PE=1 SV=2	1	6	6	6	16.3	64.117	271060000	323790000	434790000	3.43213e+08	111990000	182680000	209010000	1.67893e+08	2.04423	0.0356924
Q7Z7L1	Schlafen family member 11	SLFN11	Q7Z7L1;Q68D06	sp|Q7Z7L1|SLN11_HUMAN Schlafen family member 11 OS=Homo sapiens OX=9606 GN=SLFN11 PE=1 SV=2	2	12	11	12	15.8	102.83	1955900000	2351400000	2280800000	2.19603e+09	1094400000	1190600000	955150000	1080050000	2.03327	0.00132945
Q9H9Q2	COP9 signalosome complex subunit 7b	COPS7B	Q9H9Q2	sp|Q9H9Q2|CSN7B_HUMAN COP9 signalosome complex subunit 7b OS=Homo sapiens OX=9606 GN=COPS7B PE=1 SV=1	1	8	8	8	37.9	29.622	711000000	700580000	1073300000	8.28293e+08	435040000	395830000	400970000	4.10613e+08	2.01721	0.0274929
O95861	3(2),5-bisphosphate nucleotidase 1	BPNT1	O95861	"sp|O95861|BPNT1_HUMAN 3(2),5-bisphosphate nucleotidase 1 OS=Homo sapiens OX=9606 GN=BPNT1 PE=1 SV=1"	1	10	10	10	43.2	33.392	2397100000	2481600000	3108400000	2.66237e+09	1227400000	1249200000	1500300000	1.32563e+09	2.00837	0.00515487
A8MXV4	Nucleoside diphosphate-linked moiety X motif 19	NUDT19	A8MXV4	sp|A8MXV4|NUD19_HUMAN Nucleoside diphosphate-linked moiety X motif 19 OS=Homo sapiens OX=9606 GN=NUDT19 PE=1 SV=1	1	3	3	3	10.4	42.233	364540000	328500000	503320000	3.98787e+08	200310000	199180000	196800000	1.98763e+08	2.00634	0.0199015
Q9NPD8	Ubiquitin-conjugating enzyme E2 T	UBE2T	Q9NPD8	sp|Q9NPD8|UBE2T_HUMAN Ubiquitin-conjugating enzyme E2 T OS=Homo sapiens OX=9606 GN=UBE2T PE=1 SV=1	1	4	4	4	23.9	22.521	680120000	596120000	981830000	752690000	490950000	369610000	265600000	3.75387e+08	2.00511	0.0480321
P50542	Peroxisomal targeting signal 1 receptor	PEX5	P50542	sp|P50542|PEX5_HUMAN Peroxisomal targeting signal 1 receptor OS=Homo sapiens OX=9606 GN=PEX5 PE=1 SV=3	1	1	1	1	2	70.864	52447000	46107000	73198000	5.72507e+07	36325000	29011000	20490000	2.86087e+07	2.00116	0.037821
Q9UI15	Transgelin-3	TAGLN3	Q9UI15	sp|Q9UI15|TAGL3_HUMAN Transgelin-3 OS=Homo sapiens OX=9606 GN=TAGLN3 PE=1 SV=2	1	7	6	6	41.2	22.472	218650000	177100000	201610000	199120000	340860000	377490000	477730000	3.98693e+08	0.499431	0.00945159
Q9ULW8	Protein-arginine deiminase type-3	PADI3	Q9ULW8;Q9ULC6;Q9UM07	sp|Q9ULW8|PADI3_HUMAN Protein-arginine deiminase type-3 OS=Homo sapiens OX=9606 GN=PADI3 PE=1 SV=2	3	27	27	27	55.9	74.742	28525000000	30017000000	33269000000	3.06037e+10	55532000000	60066000000	68545000000	61381000000	0.498585	0.00162794
P47895	Aldehyde dehydrogenase family 1 member A3	ALDH1A3	P47895	sp|P47895|AL1A3_HUMAN Aldehyde dehydrogenase family 1 member A3 OS=Homo sapiens OX=9606 GN=ALDH1A3 PE=1 SV=2	1	10	9	9	22.3	56.108	449130000	459790000	281810000	396910000	733980000	650450000	1004900000	7.96443e+08	0.498353	0.0302759
P31431	Syndecan-4	SDC4	P31431	sp|P31431|SDC4_HUMAN Syndecan-4 OS=Homo sapiens OX=9606 GN=SDC4 PE=1 SV=2	1	4	4	4	24.7	21.641	127250000	186900000	216500000	1.76883e+08	342730000	391930000	332300000	3.55653e+08	0.497348	0.00506199
O00625	Pirin	PIR	O00625	sp|O00625|PIR_HUMAN Pirin OS=Homo sapiens OX=9606 GN=PIR PE=1 SV=1	1	5	5	5	17.9	32.113	201080000	188530000	126230000	1.71947e+08	447810000	345580000	247850000	347080000	0.495409	0.0480286
P16333	Cytoplasmic protein NCK1	NCK1	P16333;O43639	sp|P16333|NCK1_HUMAN Cytoplasmic protein NCK1 OS=Homo sapiens OX=9606 GN=NCK1 PE=1 SV=1	2	6	6	6	16.4	42.864	67692000	69893000	84685000	74090000	141940000	134100000	174750000	1.50263e+08	0.493068	0.00491732
Q9BPU6	Dihydropyrimidinase-related protein 5	DPYSL5	Q9BPU6	sp|Q9BPU6|DPYL5_HUMAN Dihydropyrimidinase-related protein 5 OS=Homo sapiens OX=9606 GN=DPYSL5 PE=1 SV=1	1	13	13	13	39.2	61.421	9626500000	10446000000	4080500000	8051000000	14346000000	14459000000	20673000000	1.64927e+10	0.488156	0.0433134
Q96PD2	Discoidin, CUB and LCCL domain-containing protein 2	DCBLD2	Q96PD2	"sp|Q96PD2|DCBD2_HUMAN Discoidin, CUB and LCCL domain-containing protein 2 OS=Homo sapiens OX=9606 GN=DCBLD2 PE=1 SV=1"	1	5	5	5	11.5	85.034	69130000	75852000	147320000	97434000	162900000	224830000	214530000	2.00753e+08	0.485342	0.0305359
P04233	HLA class II histocompatibility antigen gamma chain	CD74	P04233	sp|P04233|HG2A_HUMAN HLA class II histocompatibility antigen gamma chain OS=Homo sapiens OX=9606 GN=CD74 PE=1 SV=3	1	3	3	3	13.9	33.515	257210000	246180000	317890000	273760000	509470000	725310000	503640000	5.79473e+08	0.472429	0.0160183
Q9BYX2	TBC1 domain family member 2A	TBC1D2	Q9BYX2	sp|Q9BYX2|TBD2A_HUMAN TBC1 domain family member 2A OS=Homo sapiens OX=9606 GN=TBC1D2 PE=1 SV=3	1	9	9	9	13	105.41	280460000	307260000	397070000	3.28263e+08	730790000	633690000	720160000	694880000	0.472403	0.00143225
Q9Y6R1	Electrogenic sodium bicarbonate cotransporter 1	SLC4A4	Q9Y6R1	sp|Q9Y6R1|S4A4_HUMAN Electrogenic sodium bicarbonate cotransporter 1 OS=Homo sapiens OX=9606 GN=SLC4A4 PE=1 SV=1	1	5	5	5	6.6	121.46	89158000	101210000		95184000	160980000	199160000	245830000	201990000	0.471231	0.0444339
Q9UDT6	CAP-Gly domain-containing linker protein 2	CLIP2	Q9UDT6	sp|Q9UDT6|CLIP2_HUMAN CAP-Gly domain-containing linker protein 2 OS=Homo sapiens OX=9606 GN=CLIP2 PE=1 SV=1	1	14	10	10	16.4	115.84	459550000	234310000	416230000	370030000	1023700000	670600000	667910000	7.87403e+08	0.469937	0.0380125
Q15072	Zinc finger protein OZF	ZNF146	Q15072	sp|Q15072|OZF_HUMAN Zinc finger protein OZF OS=Homo sapiens OX=9606 GN=ZNF146 PE=1 SV=2	1	2	2	2	10.3	33.307	19186000	39026000	15174000	24462000	55645000	60790000	40337000	5.22573e+07	0.468107	0.0442813
Q9HB19	Pleckstrin homology domain-containing family A member 2	PLEKHA2	Q9HB19	sp|Q9HB19|PKHA2_HUMAN Pleckstrin homology domain-containing family A member 2 OS=Homo sapiens OX=9606 GN=PLEKHA2 PE=1 SV=2	1	8	8	8	25.9	47.254	173740000	117240000	193540000	1.61507e+08	257790000	393370000	398540000	349900000	0.461579	0.0215319
Q9H093	NUAK family SNF1-like kinase 2	NUAK2	Q9H093	sp|Q9H093|NUAK2_HUMAN NUAK family SNF1-like kinase 2 OS=Homo sapiens OX=9606 GN=NUAK2 PE=1 SV=1	1	1	1	1	3	69.611	20501000	12531000		16516000	40756000	37933000	30909000	3.65327e+07	0.452089	0.0251974
P38432	Coilin	COIL	P38432	sp|P38432|COIL_HUMAN Coilin OS=Homo sapiens OX=9606 GN=COIL PE=1 SV=1	1	4	4	4	10.4	62.608	78659000	138610000	51006000	89425000	178140000	244370000	174050000	1.98853e+08	0.449703	0.0336948
Q8TEW0	Partitioning defective 3 homolog	PARD3	Q8TEW0	sp|Q8TEW0|PARD3_HUMAN Partitioning defective 3 homolog OS=Homo sapiens OX=9606 GN=PARD3 PE=1 SV=2	1	16	16	16	15.2	151.42	690060000	656820000	508560000	618480000	1420000000	1350200000	1383000000	1384400000	0.446749	0.000207552
P08572	Collagen alpha-2(IV) chain	COL4A2	P08572	sp|P08572|CO4A2_HUMAN Collagen alpha-2(IV) chain OS=Homo sapiens OX=9606 GN=COL4A2 PE=1 SV=4	1	5	5	5	5.1	167.55	307020000	269150000	288370000	288180000	582230000	591040000	767180000	6.46817e+08	0.445536	0.00423747
P52735	Guanine nucleotide exchange factor VAV2	VAV2	P52735;P15498;Q9UKW4	sp|P52735|VAV2_HUMAN Guanine nucleotide exchange factor VAV2 OS=Homo sapiens OX=9606 GN=VAV2 PE=1 SV=2	3	6	6	6	8.2	101.29	233340000	313730000	121710000	2.22927e+08	494880000	407560000	609180000	5.03873e+08	0.442426	0.0252899
P63313	Thymosin beta-10	TMSB10	P63313	sp|P63313|TYB10_HUMAN Thymosin beta-10 OS=Homo sapiens OX=9606 GN=TMSB10 PE=1 SV=2	1	2	1	1	47.7	5.0256	2769300000	2915300000	3499100000	3.06123e+09	6618400000	7294000000	6877300000	6929900000	0.441743	0.000201487
Q16647	Prostacyclin synthase	PTGIS	Q16647	sp|Q16647|PTGIS_HUMAN Prostacyclin synthase OS=Homo sapiens OX=9606 GN=PTGIS PE=1 SV=1	1	10	10	10	27.8	57.103	620780000	621150000	609370000	617100000	1384300000	1200200000	1614200000	1.39957e+09	0.440922	0.00284024
Q9UKK3	Protein mono-ADP-ribosyltransferase PARP4	PARP4	Q9UKK3	sp|Q9UKK3|PARP4_HUMAN Protein mono-ADP-ribosyltransferase PARP4 OS=Homo sapiens OX=9606 GN=PARP4 PE=1 SV=3	1	21	21	21	16.6	192.59	816150000	476690000	893590000	728810000	1749800000	1689500000	1521100000	1.65347e+09	0.440777	0.00311553
P82932	28S ribosomal protein S6, mitochondrial	MRPS6	P82932	"sp|P82932|RT06_HUMAN 28S ribosomal protein S6, mitochondrial OS=Homo sapiens OX=9606 GN=MRPS6 PE=1 SV=3"	1	4	4	4	32.8	14.226	182030000	185420000	146410000	1.71287e+08	400750000	481780000	302030000	3.94853e+08	0.433798	0.0138874
P62745	Rho-related GTP-binding protein RhoB	RHOB	P62745	sp|P62745|RHOB_HUMAN Rho-related GTP-binding protein RhoB OS=Homo sapiens OX=9606 GN=RHOB PE=1 SV=1	1	4	3	3	26	22.123	142870000	193410000	210380000	182220000	322880000	451900000	495930000	423570000	0.4302	0.0123527
Q99988	Growth/differentiation factor 15	GDF15	Q99988	sp|Q99988|GDF15_HUMAN Growth/differentiation factor 15 OS=Homo sapiens OX=9606 GN=GDF15 PE=1 SV=3	1	9	9	9	35.4	34.14	314660000	392220000	479880000	3.95587e+08	1006700000	1001200000	818100000	942000000	0.419943	0.00220884
Q9NR12	PDZ and LIM domain protein 7	PDLIM7	Q9NR12	sp|Q9NR12|PDLI7_HUMAN PDZ and LIM domain protein 7 OS=Homo sapiens OX=9606 GN=PDLIM7 PE=1 SV=1	1	13	13	13	43.8	49.844	675580000	721960000	765020000	7.20853e+08	2222800000	1334700000	1609200000	1.72223e+09	0.418557	0.0191687
Q9NXS2	Glutaminyl-peptide cyclotransferase-like protein	QPCTL	Q9NXS2	sp|Q9NXS2|QPCTL_HUMAN Glutaminyl-peptide cyclotransferase-like protein OS=Homo sapiens OX=9606 GN=QPCTL PE=1 SV=2	1	1	1	1	2.9	42.924		35223000	56471000	45847000	116120000	115140000	107510000	1.12923e+08	0.406001	0.00448017
P78324	Tyrosine-protein phosphatase non-receptor type substrate 1	SIRPA	P78324;Q5TFQ8;Q9P1W8;O00241	sp|P78324|SHPS1_HUMAN Tyrosine-protein phosphatase non-receptor type substrate 1 OS=Homo sapiens OX=9606 GN=SIRPA PE=1 SV=2;sp|Q5TFQ8|SIRBL_HUMAN Signal-regulatory protein beta-1 isoform 3 OS=Homo sapiens OX=9606 GN=SIRPB1 PE=1 SV=1	4	9	9	9	24.6	54.966	154370000	471270000	474000000	3.66547e+08	1017400000	930910000	767100000	9.05137e+08	0.404963	0.0139751
P46100	Transcriptional regulator ATRX	ATRX	P46100	sp|P46100|ATRX_HUMAN Transcriptional regulator ATRX OS=Homo sapiens OX=9606 GN=ATRX PE=1 SV=5	1	5	5	5	2.4	282.58	146810000	107120000	51959000	101963000	268350000	235360000	263080000	2.55597e+08	0.398921	0.00635928
P49815	Tuberin	TSC2	P49815	sp|P49815|TSC2_HUMAN Tuberin OS=Homo sapiens OX=9606 GN=TSC2 PE=1 SV=2	1	1	1	1	0.6	200.61	17927000	24178000		21052500	50088000	62197000	47508000	5.32643e+07	0.395246	0.0144303
P19971	Thymidine phosphorylase	TYMP	P19971	sp|P19971|TYPH_HUMAN Thymidine phosphorylase OS=Homo sapiens OX=9606 GN=TYMP PE=1 SV=2	1	3	3	3	7.9	49.955	52319000	23094000		37706500	95643000	106010000	90151000	97268000	0.387656	0.017312
Q9Y3R5	Protein dopey-2	DOP1B	Q9Y3R5	sp|Q9Y3R5|DOP2_HUMAN Protein dopey-2 OS=Homo sapiens OX=9606 GN=DOP1B PE=1 SV=5	1	11	10	11	5.7	258.23	182470000	221630000	120320000	1.74807e+08	489500000	387260000	479250000	4.52003e+08	0.386738	0.00321583
Q86SQ0	Pleckstrin homology-like domain family B member 2	PHLDB2	Q86SQ0	sp|Q86SQ0|PHLB2_HUMAN Pleckstrin homology-like domain family B member 2 OS=Homo sapiens OX=9606 GN=PHLDB2 PE=1 SV=2	1	18	18	18	16.4	142.16	494830000	146310000	519850000	3.86997e+08	823540000	1077100000	1132200000	1.01095e+09	0.382806	0.0152942
P32004	Neural cell adhesion molecule L1	L1CAM	P32004	sp|P32004|L1CAM_HUMAN Neural cell adhesion molecule L1 OS=Homo sapiens OX=9606 GN=L1CAM PE=1 SV=2	1	20	20	20	19.6	140	840000000	1165800000	1262000000	1.08927e+09	3213600000	2436500000	2965800000	2.87197e+09	0.379276	0.00244989
Q68CZ2	Tensin-3	TNS3	Q68CZ2;Q63HR2;Q9HBL0	sp|Q68CZ2|TENS3_HUMAN Tensin-3 OS=Homo sapiens OX=9606 GN=TNS3 PE=1 SV=2	3	25	25	25	27.4	155.26	923890000	888220000	1072700000	9.61603e+08	2307500000	2231500000	3091800000	2543600000	0.378048	0.00487916
P61812	Transforming growth factor beta-2 proprotein	TGFB2	P61812	sp|P61812|TGFB2_HUMAN Transforming growth factor beta-2 proprotein OS=Homo sapiens OX=9606 GN=TGFB2 PE=1 SV=1	1	3	3	3	8.2	47.747	55020000	32316000	38722000	4.20193e+07	131360000	103990000	103800000	113050000	0.371688	0.00335711
Q9H694	Protein bicaudal C homolog 1	BICC1	Q9H694	sp|Q9H694|BICC1_HUMAN Protein bicaudal C homolog 1 OS=Homo sapiens OX=9606 GN=BICC1 PE=1 SV=2	1	12	12	12	16.8	104.84	568560000	561290000	434290000	521380000	1332000000	1308300000	1667600000	1.43597e+09	0.363086	0.00179763
P50238	Cysteine-rich protein 1	CRIP1	P50238	sp|P50238|CRIP1_HUMAN Cysteine-rich protein 1 OS=Homo sapiens OX=9606 GN=CRIP1 PE=1 SV=3	1	2	2	2	19.5	8.5328	1075900000	1405100000	740370000	1073790000	3340300000	3328000000	2331800000	3.00003e+09	0.357926	0.00749519
Q9BQE5	Apolipoprotein L2	APOL2	Q9BQE5	sp|Q9BQE5|APOL2_HUMAN Apolipoprotein L2 OS=Homo sapiens OX=9606 GN=APOL2 PE=1 SV=1	1	6	6	6	23.1	37.092	184850000	272620000	198080000	2.18517e+08	759140000	522750000	641660000	6.41183e+08	0.340802	0.00453512
P62328	Thymosin beta-4	TMSB4X	P62328;CON__P21752	sp|P62328|TYB4_HUMAN Thymosin beta-4 OS=Homo sapiens OX=9606 GN=TMSB4X PE=1 SV=2	2	3	2	3	47.7	5.0526	6010200000	3928400000	4678400000	4.87233e+09	13259000000	12463000000	17206000000	1.43093e+10	0.3405	0.00401934
Q6ZT62	Bargin	BARGIN	Q6ZT62;Q9Y3L3	sp|Q6ZT62|BGIN_HUMAN Bargin OS=Homo sapiens OX=9606 GN=BARGIN PE=1 SV=2;sp|Q9Y3L3|3BP1_HUMAN SH3 domain-binding protein 1 OS=Homo sapiens OX=9606 GN=SH3BP1 PE=1 SV=3	2	2	1	2	2.8	73.599	32899000	57662000	12452000	3.43377e+07		110800000	94419000	102609500	0.334644	0.0319055
Q96D42	Hepatitis A virus cellular receptor 1	HAVCR1	Q96D42	sp|Q96D42|HAVR1_HUMAN Hepatitis A virus cellular receptor 1 OS=Homo sapiens OX=9606 GN=HAVCR1 PE=1 SV=3	1	4	4	4	13.2	39.249	167010000	226540000	127690000	1.73747e+08	403810000	471850000	815520000	5.63727e+08	0.308211	0.0405129
P98155	Very low-density lipoprotein receptor	VLDLR	P98155	sp|P98155|VLDLR_HUMAN Very low-density lipoprotein receptor OS=Homo sapiens OX=9606 GN=VLDLR PE=1 SV=1	1	10	10	10	14.7	96.098	140610000	44549000	178610000	1.21256e+08	357710000	447680000	405720000	4.03703e+08	0.30036	0.00404735
Q8ND56	Protein LSM14 homolog A	LSM14A	Q8ND56	sp|Q8ND56|LS14A_HUMAN Protein LSM14 homolog A OS=Homo sapiens OX=9606 GN=LSM14A PE=1 SV=3	1	6	5	6	13.8	50.529	584990000	303830000	128800000	3.39207e+08	1251300000	1536300000	725360000	1.17099e+09	0.289676	0.0377969
Q6ZTR5	Cilia- and flagella-associated protein 47	CFAP47	Q6ZTR5	sp|Q6ZTR5|CFA47_HUMAN Cilia- and flagella-associated protein 47 OS=Homo sapiens OX=9606 GN=CFAP47 PE=2 SV=5	1	3	3	3	1.2	361.62		47744000	51748000	49746000		171020000	173810000	172415000	0.288525	0.000395443
Q92609	TBC1 domain family member 5	TBC1D5	Q92609	sp|Q92609|TBCD5_HUMAN TBC1 domain family member 5 OS=Homo sapiens OX=9606 GN=TBC1D5 PE=1 SV=1	1	1	1	1	2.3	89.003	109180000	237660000	16304000	121048000	474860000	463400000	346760000	428340000	0.282598	0.0156387
Q01968	Inositol polyphosphate 5-phosphatase OCRL-1	OCRL	Q01968	sp|Q01968|OCRL_HUMAN Inositol polyphosphate 5-phosphatase OCRL-1 OS=Homo sapiens OX=9606 GN=OCRL PE=1 SV=3	1	3	3	3	4.6	104.2	55427000	62239000	54328000	5.73313e+07	161730000	290680000	172010000	208140000	0.275446	0.021998
Q9Y618	Nuclear receptor corepressor 2	NCOR2	Q9Y618	sp|Q9Y618|NCOR2_HUMAN Nuclear receptor corepressor 2 OS=Homo sapiens OX=9606 GN=NCOR2 PE=1 SV=3	1	4	4	4	2.5	273.65	29507000	13524000	15515000	1.95153e+07	63084000	80786000		71935000	0.271291	0.0109022
P49006	MARCKS-related protein	MARCKSL1	P49006	sp|P49006|MRP_HUMAN MARCKS-related protein OS=Homo sapiens OX=9606 GN=MARCKSL1 PE=1 SV=2	1	2	2	2	14.4	19.529	208620000	479420000	40497000	2.42846e+08	824000000	982000000		903000000	0.268932	0.0327347
O95182	NADH dehydrogenase [ubiquinone] 1 alpha subcomplex subunit 7	NDUFA7	O95182	sp|O95182|NDUA7_HUMAN NADH dehydrogenase [ubiquinone] 1 alpha subcomplex subunit 7 OS=Homo sapiens OX=9606 GN=NDUFA7 PE=1 SV=3	1	1	1	1	10.6	12.551	59152000		40993000	50072500		167800000	227370000	197585000	0.253423	0.0417852
P05204	Non-histone chromosomal protein HMG-17	HMGN2	P05204;Q15651	sp|P05204|HMGN2_HUMAN Non-histone chromosomal protein HMG-17 OS=Homo sapiens OX=9606 GN=HMGN2 PE=1 SV=3;sp|Q15651|HMGN3_HUMAN High mobility group nucleosome-binding domain-containing protein 3 OS=Homo sapiens OX=9606 GN=HMGN3 PE=1 SV=2	2	1	1	1	10	9.3926	40817000	51710000	25803000	3.94433e+07	243860000	109950000	124970000	1.59593e+08	0.247149	0.0491556
Q9GZV1	Ankyrin repeat domain-containing protein 2	ANKRD2	Q9GZV1	sp|Q9GZV1|ANKR2_HUMAN Ankyrin repeat domain-containing protein 2 OS=Homo sapiens OX=9606 GN=ANKRD2 PE=1 SV=3	1	5	5	5	16.9	39.859	78057000	57096000	110260000	8.18043e+07	252640000	259330000	506670000	3.39547e+08	0.240922	0.0386972
Q13433	Zinc transporter ZIP6	SLC39A6	Q13433	sp|Q13433|S39A6_HUMAN Zinc transporter ZIP6 OS=Homo sapiens OX=9606 GN=SLC39A6 PE=1 SV=3	1	2	2	2	3.6	85.046	79095000	62886000	7746200	4.99091e+07	167310000	202150000	252460000	2.07307e+08	0.24075	0.0086752
Q9Y2S6	Translation machinery-associated protein 7	TMA7	Q9Y2S6	sp|Q9Y2S6|TMA7_HUMAN Translation machinery-associated protein 7 OS=Homo sapiens OX=9606 GN=TMA7 PE=1 SV=1	1	2	2	2	29.7	7.0662	67357000	315850000	77817000	1.53675e+08	810580000	714800000	557730000	694370000	0.221315	0.00785893
P35680	Hepatocyte nuclear factor 1-beta	HNF1B	P35680	sp|P35680|HNF1B_HUMAN Hepatocyte nuclear factor 1-beta OS=Homo sapiens OX=9606 GN=HNF1B PE=1 SV=1	1	6	6	6	17.6	61.323	108810000	74996000	132440000	1.05415e+08	386320000	525200000	522040000	4.77853e+08	0.220602	0.00157273
Q86U90	YrdC domain-containing protein, mitochondrial	YRDC	Q86U90	"sp|Q86U90|YRDC_HUMAN YrdC domain-containing protein, mitochondrial OS=Homo sapiens OX=9606 GN=YRDC PE=1 SV=1"	1	3	3	3	9.7	29.328	13363000		138640000	76001500	340340000	328270000	431100000	366570000	0.207331	0.0189536
Q9UHG0	Doublecortin domain-containing protein 2	DCDC2	Q9UHG0	sp|Q9UHG0|DCDC2_HUMAN Doublecortin domain-containing protein 2 OS=Homo sapiens OX=9606 GN=DCDC2 PE=1 SV=2	1	9	9	9	26.9	52.833	274000000	140940000	19865000	144935000	732130000	697420000	758210000	7.29253e+08	0.198744	0.00149927
Q07352	mRNA decay activator protein ZFP36L1	ZFP36L1	Q07352;P47974	sp|Q07352|TISB_HUMAN mRNA decay activator protein ZFP36L1 OS=Homo sapiens OX=9606 GN=ZFP36L1 PE=1 SV=1	2	6	6	6	21.3	36.313	128130000	76663000	104350000	1.03048e+08	439180000	584530000	623180000	5.48963e+08	0.187713	0.00153498
P02751	Fibronectin	FN1	P02751	sp|P02751|FINC_HUMAN Fibronectin OS=Homo sapiens OX=9606 GN=FN1 PE=1 SV=4	1	66	66	66	40.4	262.62	3487600000	4297500000	4499000000	4094700000	17806000000	19862000000	42035000000	2.65677e+10	0.154123	0.0443378
O60218	Aldo-keto reductase family 1 member B10	AKR1B10	O60218	sp|O60218|AK1BA_HUMAN Aldo-keto reductase family 1 member B10 OS=Homo sapiens OX=9606 GN=AKR1B10 PE=1 SV=2	1	15	9	15	55.1	36.019	92329000	639930000	395910000	3.76056e+08	3465800000	1418900000	3639300000	2.84133e+09	0.132352	0.0279032
P02795	Metallothionein-2	MT2A	P02795;P80297;P13640;CON__P67983;P80294;P04731;Q8N339;P04732	sp|P02795|MT2_HUMAN Metallothionein-2 OS=Homo sapiens OX=9606 GN=MT2A PE=1 SV=1;sp|P80297|MT1X_HUMAN Metallothionein-1X OS=Homo sapiens OX=9606 GN=MT1X PE=1 SV=1;sp|P13640|MT1G_HUMAN Metallothionein-1G OS=Homo sapiens OX=9606 GN=MT1G PE=1 SV=2	8	3	3	3	65.6	6.0422	1168800000	433710000	1395800000	9.99437e+08	5452300000	12022000000	5754400000	7742900000	0.129078	0.0355046
Q99442	Translocation protein SEC62	SEC62	Q99442	sp|Q99442|SEC62_HUMAN Translocation protein SEC62 OS=Homo sapiens OX=9606 GN=SEC62 PE=1 SV=1	1	5	5	5	11.8	45.861	163270000	63719000	12570000	79853000	774280000	807920000	324400000	6.35533e+08	0.125647	0.0265467
Q92504	Zinc transporter SLC39A7	SLC39A7	Q92504	sp|Q92504|S39A7_HUMAN Zinc transporter SLC39A7 OS=Homo sapiens OX=9606 GN=SLC39A7 PE=1 SV=2	1	2	2	2	3	50.117	63625000	110600000	58926000	77717000	697760000	952230000	300360000	6.50117e+08	0.119543	0.0396926
Q92466	DNA damage-binding protein 2	DDB2	Q92466	sp|Q92466|DDB2_HUMAN DNA damage-binding protein 2 OS=Homo sapiens OX=9606 GN=DDB2 PE=1 SV=1	1	4	4	4	11.5	47.863	61225000	7456500		34340750	314970000	419530000	244700000	326400000	0.105211	0.0237287
A0AV96	RNA-binding protein 47	RBM47	A0AV96;Q8TBY0;Q9NQ94	sp|A0AV96|RBM47_HUMAN RNA-binding protein 47 OS=Homo sapiens OX=9606 GN=RBM47 PE=1 SV=2	3	7	7	7	15.5	64.098	150040000	193660000	285430000	209710000	441800000	385490000	341610000	3.89633e+08	0.538224	0.0218123
A0AVT1	Ubiquitin-like modifier-activating enzyme 6	UBA6	A0AVT1	sp|A0AVT1|UBA6_HUMAN Ubiquitin-like modifier-activating enzyme 6 OS=Homo sapiens OX=9606 GN=UBA6 PE=1 SV=1	1	32	32	32	41.4	117.97	4744800000	4876200000	4762800000	4794600000	4025400000	4131900000	4148400000	4101900000	1.16887	0.000251871
A4D1S5	Ras-related protein Rab-19	RAB19	A4D1S5	sp|A4D1S5|RAB19_HUMAN Ras-related protein Rab-19 OS=Homo sapiens OX=9606 GN=RAB19 PE=2 SV=2	1	2	2	2	8.3	24.4	317580000	294810000		306195000	195120000	198090000	215950000	2.03053e+08	1.50795	0.00326211
A5YKK6	CCR4-NOT transcription complex subunit 1	CNOT1	A5YKK6	sp|A5YKK6|CNOT1_HUMAN CCR4-NOT transcription complex subunit 1 OS=Homo sapiens OX=9606 GN=CNOT1 PE=1 SV=2	1	33	33	33	16.5	266.94	2101700000	2351800000	2499000000	2317500000	1913000000	1824900000	1996400000	1.91143e+09	1.21244	0.0322698
P62308	Small nuclear ribonucleoprotein G	SNRPG	P62308;A8MWD9	sp|P62308|RUXG_HUMAN Small nuclear ribonucleoprotein G OS=Homo sapiens OX=9606 GN=SNRPG PE=1 SV=1;sp|A8MWD9|RUXGL_HUMAN Putative small nuclear ribonucleoprotein G-like protein 15 OS=Homo sapiens OX=9606 GN=SNRPGP15 PE=5 SV=2	2	2	2	2	25	8.496	667770000	835740000	523770000	675760000	1004400000	1070600000	1192300000	1089100000	0.620476	0.0173394
O00139	Kinesin-like protein KIF2A	KIF2A	O00139	sp|O00139|KIF2A_HUMAN Kinesin-like protein KIF2A OS=Homo sapiens OX=9606 GN=KIF2A PE=1 SV=3	1	9	8	9	13.7	79.954	545580000	585440000	541040000	5.57353e+08	409250000	484630000	440820000	444900000	1.25276	0.0124161
O00193	Small acidic protein	SMAP	O00193	sp|O00193|SMAP_HUMAN Small acidic protein OS=Homo sapiens OX=9606 GN=SMAP PE=1 SV=1	1	2	2	2	21.3	20.332	418940000	384110000	334270000	3.79107e+08	263060000	258710000	293800000	2.71857e+08	1.39451	0.0163815
O00194	Ras-related protein Rab-27B	RAB27B	O00194	sp|O00194|RB27B_HUMAN Ras-related protein Rab-27B OS=Homo sapiens OX=9606 GN=RAB27B PE=1 SV=4	1	1	1	1	5	24.608	28230000	21932000		25081000	17329000	17750000	17149000	1.74093e+07	1.44066	0.0473829
O00267	Transcription elongation factor SPT5	SUPT5H	O00267	sp|O00267|SPT5H_HUMAN Transcription elongation factor SPT5 OS=Homo sapiens OX=9606 GN=SUPT5H PE=1 SV=1	1	10	10	10	14.2	121	776640000	809690000	800180000	7.95503e+08	715130000	602470000	521640000	613080000	1.29755	0.0328185
O00299	Chloride intracellular channel protein 1	CLIC1	O00299	sp|O00299|CLIC1_HUMAN Chloride intracellular channel protein 1 OS=Homo sapiens OX=9606 GN=CLIC1 PE=1 SV=4	1	14	14	14	79.3	26.922	15854000000	16195000000	15565000000	1.58713e+10	21155000000	21776000000	21056000000	21329000000	0.74412	4.67446e-05
O00303	Eukaryotic translation initiation factor 3 subunit F	EIF3F	O00303	sp|O00303|EIF3F_HUMAN Eukaryotic translation initiation factor 3 subunit F OS=Homo sapiens OX=9606 GN=EIF3F PE=1 SV=1	1	13	13	13	49.6	37.563	7128900000	6722100000	8125100000	7.32537e+09	5698100000	6464300000	5696700000	5.95303e+09	1.23053	0.0484683
O00429	Dynamin-1-like protein	DNM1L	O00429	sp|O00429|DNM1L_HUMAN Dynamin-1-like protein OS=Homo sapiens OX=9606 GN=DNM1L PE=1 SV=2	1	36	36	36	67.3	81.876	7897600000	7893700000	8374900000	8055400000	7128400000	7166700000	7416200000	7237100000	1.11307	0.0111601
O00443	Phosphatidylinositol 4-phosphate 3-kinase C2 domain-containing subunit alpha	PIK3C2A	O00443	sp|O00443|P3C2A_HUMAN Phosphatidylinositol 4-phosphate 3-kinase C2 domain-containing subunit alpha OS=Homo sapiens OX=9606 GN=PIK3C2A PE=1 SV=2	1	5	5	5	3.1	190.68	241530000		246010000	243770000	177040000	210500000	182550000	190030000	1.2828	0.0282314
O00471	Exocyst complex component 5	EXOC5	O00471	sp|O00471|EXOC5_HUMAN Exocyst complex component 5 OS=Homo sapiens OX=9606 GN=EXOC5 PE=1 SV=1	1	9	9	9	14.4	81.852	426770000	482410000	441680000	4.50287e+08	317650000	368720000	367450000	3.51273e+08	1.28187	0.0138421
O00499	Myc box-dependent-interacting protein 1	BIN1	O00499;Q9UBW5;P49418	sp|O00499|BIN1_HUMAN Myc box-dependent-interacting protein 1 OS=Homo sapiens OX=9606 GN=BIN1 PE=1 SV=1	3	13	13	13	30.4	64.699	592720000	973300000	782030000	7.82683e+08	1142000000	1090500000	1084000000	1105500000	0.70799	0.0441983
O00566	U3 small nucleolar ribonucleoprotein protein MPP10	MPHOSPH10	O00566	sp|O00566|MPP10_HUMAN U3 small nucleolar ribonucleoprotein protein MPP10 OS=Homo sapiens OX=9606 GN=MPHOSPH10 PE=1 SV=2	1	8	8	8	18.1	78.863	535570000	554700000	547320000	5.45863e+08	407780000	439360000	480440000	4.42527e+08	1.23351	0.00897774
O14556	Glyceraldehyde-3-phosphate dehydrogenase, testis-specific	GAPDHS	O14556	"sp|O14556|G3PT_HUMAN Glyceraldehyde-3-phosphate dehydrogenase, testis-specific OS=Homo sapiens OX=9606 GN=GAPDHS PE=1 SV=2"	1	2	1	1	3.9	44.501	122530000	146710000	137420000	1.35553e+08	194850000	265210000	201640000	2.20567e+08	0.614569	0.0223688
O14561	Acyl carrier protein, mitochondrial	NDUFAB1	O14561	"sp|O14561|ACPM_HUMAN Acyl carrier protein, mitochondrial OS=Homo sapiens OX=9606 GN=NDUFAB1 PE=1 SV=3"	1	3	3	3	15.4	17.417	693840000	550770000	750070000	6.64893e+08	430920000	417680000	519510000	4.56037e+08	1.45798	0.0362476
O14639	Actin-binding LIM protein 1	ABLIM1	O14639	sp|O14639|ABLM1_HUMAN Actin-binding LIM protein 1 OS=Homo sapiens OX=9606 GN=ABLIM1 PE=1 SV=3	1	11	11	11	16.7	87.687	407050000	366390000	632370000	4.68603e+08	763640000	756740000	899900000	806760000	0.580846	0.0235556
O14672	Disintegrin and metalloproteinase domain-containing protein 10	ADAM10	O14672	sp|O14672|ADA10_HUMAN Disintegrin and metalloproteinase domain-containing protein 10 OS=Homo sapiens OX=9606 GN=ADAM10 PE=1 SV=1	1	12	12	12	19.5	84.141	598050000	497810000	553850000	5.49903e+08	736600000	817740000	779640000	7.77993e+08	0.706823	0.0036176
O14745	Na(+)/H(+) exchange regulatory cofactor NHE-RF1	SLC9A3R1	O14745	sp|O14745|NHRF1_HUMAN Na(+)/H(+) exchange regulatory cofactor NHE-RF1 OS=Homo sapiens OX=9606 GN=SLC9A3R1 PE=1 SV=4	1	13	13	13	41.1	38.868	2268600000	2010100000	2010100000	2.09627e+09	2894300000	2843200000	2892100000	2.87653e+09	0.728748	0.000884531
O14776	Transcription elongation regulator 1	TCERG1	O14776	sp|O14776|TCRG1_HUMAN Transcription elongation regulator 1 OS=Homo sapiens OX=9606 GN=TCERG1 PE=1 SV=2	1	22	22	22	21.7	123.9	3901600000	4188700000	4190200000	4093500000	3360100000	3351500000	3602800000	3.43813e+09	1.19062	0.00659496
O14908	PDZ domain-containing protein GIPC1	GIPC1	O14908;Q8TF64	sp|O14908|GIPC1_HUMAN PDZ domain-containing protein GIPC1 OS=Homo sapiens OX=9606 GN=GIPC1 PE=1 SV=2	2	10	10	10	42.9	36.049	805900000	865420000	1077100000	916140000	1519200000	1248800000	1312200000	1.36007e+09	0.673599	0.018626
O14929	Histone acetyltransferase type B catalytic subunit	HAT1	O14929	sp|O14929|HAT1_HUMAN Histone acetyltransferase type B catalytic subunit OS=Homo sapiens OX=9606 GN=HAT1 PE=1 SV=1	1	10	10	10	37.9	49.512	1948600000	2359000000	1908100000	2071900000	1499200000	1442100000	1200100000	1.38047e+09	1.50087	0.0154768
O14933	Ubiquitin/ISG15-conjugating enzyme E2 L6	UBE2L6	O14933	sp|O14933|UB2L6_HUMAN Ubiquitin/ISG15-conjugating enzyme E2 L6 OS=Homo sapiens OX=9606 GN=UBE2L6 PE=1 SV=4	1	4	4	4	35.9	17.769	256120000	302750000	397600000	3.18823e+08	483440000	494250000	448520000	4.75403e+08	0.670638	0.0233633
O14949	Cytochrome b-c1 complex subunit 8	UQCRQ	O14949	sp|O14949|QCR8_HUMAN Cytochrome b-c1 complex subunit 8 OS=Homo sapiens OX=9606 GN=UQCRQ PE=1 SV=4	1	4	4	4	42.7	9.9062	270100000	336470000	231460000	2.79343e+08	193750000	200550000	166060000	1.86787e+08	1.49552	0.0461959
O14981	TATA-binding protein-associated factor 172	BTAF1	O14981	sp|O14981|BTAF1_HUMAN TATA-binding protein-associated factor 172 OS=Homo sapiens OX=9606 GN=BTAF1 PE=1 SV=2	1	6	6	6	4.3	206.89	293680000	375360000	300640000	3.23227e+08	240030000	221750000	234180000	2.31987e+08	1.3933	0.0268288
O15042	U2 snRNP-associated SURP motif-containing protein	U2SURP	O15042	sp|O15042|SR140_HUMAN U2 snRNP-associated SURP motif-containing protein OS=Homo sapiens OX=9606 GN=U2SURP PE=1 SV=2	1	11	11	11	13.2	118.29	1534800000	1715300000	2010300000	1.75347e+09	1147200000	1129600000	1086700000	1.12117e+09	1.56397	0.0106204
O15091	Mitochondrial ribonuclease P catalytic subunit	KIAA0391	O15091	sp|O15091|MRPP3_HUMAN Mitochondrial ribonuclease P catalytic subunit OS=Homo sapiens OX=9606 GN=KIAA0391 PE=1 SV=2	1	3	3	3	4.1	67.315	83667000	89533000	88282000	8.71607e+07	123400000	110160000	100730000	111430000	0.782201	0.0235357
O15258	Protein RER1	RER1	O15258	sp|O15258|RER1_HUMAN Protein RER1 OS=Homo sapiens OX=9606 GN=RER1 PE=1 SV=1	1	5	5	5	28.6	22.958	997370000	945470000	1005900000	9.82913e+08	930360000	836750000	880160000	8.82423e+08	1.11388	0.038161
O15270	Serine palmitoyltransferase 2	SPTLC2	O15270	sp|O15270|SPTC2_HUMAN Serine palmitoyltransferase 2 OS=Homo sapiens OX=9606 GN=SPTLC2 PE=1 SV=1	1	9	9	9	19.6	62.924	532910000	479470000	469160000	4.93847e+08	607200000	589540000	572800000	5.89847e+08	0.837246	0.0122399
O15305	Phosphomannomutase 2	PMM2	O15305	sp|O15305|PMM2_HUMAN Phosphomannomutase 2 OS=Homo sapiens OX=9606 GN=PMM2 PE=1 SV=1	1	9	9	9	44.7	28.082	1107200000	919860000	1029300000	1.01879e+09	1279600000	1128200000	1307300000	1.23837e+09	0.822686	0.0476862
O15355	Protein phosphatase 1G	PPM1G	O15355	sp|O15355|PPM1G_HUMAN Protein phosphatase 1G OS=Homo sapiens OX=9606 GN=PPM1G PE=1 SV=1	1	20	20	20	49.3	59.271	6458900000	7576600000	8102500000	7.37933e+09	5054100000	5116400000	4633200000	4.93457e+09	1.49544	0.00855853
O15511	Actin-related protein 2/3 complex subunit 5	ARPC5	O15511	sp|O15511|ARPC5_HUMAN Actin-related protein 2/3 complex subunit 5 OS=Homo sapiens OX=9606 GN=ARPC5 PE=1 SV=3	1	6	6	6	52.3	16.32	3062700000	2768400000	2961900000	2931000000	2136900000	2237000000	2621700000	2.33187e+09	1.25693	0.0248818
O43143	Pre-mRNA-splicing factor ATP-dependent RNA helicase DHX15	DHX15	O43143	sp|O43143|DHX15_HUMAN Pre-mRNA-splicing factor ATP-dependent RNA helicase DHX15 OS=Homo sapiens OX=9606 GN=DHX15 PE=1 SV=2	1	27	26	27	40.9	90.932	10870000000	11515000000	11627000000	1.13373e+10	9494900000	9579600000	9285300000	9.45327e+09	1.1993	0.00170053
O43242	26S proteasome non-ATPase regulatory subunit 3	PSMD3	O43242	sp|O43242|PSMD3_HUMAN 26S proteasome non-ATPase regulatory subunit 3 OS=Homo sapiens OX=9606 GN=PSMD3 PE=1 SV=2	1	26	26	26	52.2	60.977	6984100000	6895500000	7304100000	7.06123e+09	6209400000	6023000000	6264500000	6.16563e+09	1.14526	0.00340328
O43324	Eukaryotic translation elongation factor 1 epsilon-1	EEF1E1	O43324	sp|O43324|MCA3_HUMAN Eukaryotic translation elongation factor 1 epsilon-1 OS=Homo sapiens OX=9606 GN=EEF1E1 PE=1 SV=1	1	9	9	9	55.7	19.81	2042100000	2085100000	1931600000	2019600000	1920400000	1827100000	1778200000	1841900000	1.09648	0.0454047
O43390	Heterogeneous nuclear ribonucleoprotein R	HNRNPR	O43390	sp|O43390|HNRPR_HUMAN Heterogeneous nuclear ribonucleoprotein R OS=Homo sapiens OX=9606 GN=HNRNPR PE=1 SV=1	1	26	21	26	42	70.942	18932000000	19706000000	20902000000	1.98467e+10	15803000000	15646000000	15830000000	1.57597e+10	1.25933	0.00208198
O43447	Peptidyl-prolyl cis-trans isomerase H	PPIH	O43447	sp|O43447|PPIH_HUMAN Peptidyl-prolyl cis-trans isomerase H OS=Homo sapiens OX=9606 GN=PPIH PE=1 SV=1	1	8	8	8	48.6	19.208	1432500000	1029700000	1553400000	1.33853e+09	2226800000	2374400000	1890800000	2164000000	0.618546	0.0180203
O43491	Band 4.1-like protein 2	EPB41L2	O43491;Q9Y2J2	sp|O43491|E41L2_HUMAN Band 4.1-like protein 2 OS=Homo sapiens OX=9606 GN=EPB41L2 PE=1 SV=1	2	37	36	37	42.2	112.59	8360300000	7210700000	7873500000	7.81483e+09	5541600000	5498600000	6331700000	5.79063e+09	1.34956	0.00920789
O43615	Mitochondrial import inner membrane translocase subunit TIM44	TIMM44	O43615	sp|O43615|TIM44_HUMAN Mitochondrial import inner membrane translocase subunit TIM44 OS=Homo sapiens OX=9606 GN=TIMM44 PE=1 SV=2	1	9	9	9	25.4	51.355	955120000	802730000	1183600000	9.80483e+08	528110000	518080000	745560000	597250000	1.64166	0.0451966
O43684	Mitotic checkpoint protein BUB3	BUB3	O43684	sp|O43684|BUB3_HUMAN Mitotic checkpoint protein BUB3 OS=Homo sapiens OX=9606 GN=BUB3 PE=1 SV=1	1	11	11	11	43.3	37.154	7113800000	8168500000	7007800000	7.43003e+09	5098600000	5159700000	4946100000	5.06813e+09	1.46603	0.00327655
O43707	Alpha-actinin-4	ACTN4	O43707	sp|O43707|ACTN4_HUMAN Alpha-actinin-4 OS=Homo sapiens OX=9606 GN=ACTN4 PE=1 SV=2	1	61	41	61	71.7	104.85	97243000000	102100000000	110330000000	1.03224e+11	115030000000	121790000000	128950000000	1.21923e+11	0.846633	0.0279762
O43768	Alpha-endosulfine	ENSA	O43768	sp|O43768|ENSA_HUMAN Alpha-endosulfine OS=Homo sapiens OX=9606 GN=ENSA PE=1 SV=1	1	6	5	6	54.5	13.389	1447100000	1261100000	1359000000	1.35573e+09	822790000	637110000	626140000	6.95347e+08	1.94972	0.0013768
O43795	Unconventional myosin-Ib	MYO1B	O43795;Q9UBC5	sp|O43795|MYO1B_HUMAN Unconventional myosin-Ib OS=Homo sapiens OX=9606 GN=MYO1B PE=1 SV=3	2	34	34	34	38.1	131.98	5835200000	6622800000	6509300000	6.32243e+09	8021500000	8381100000	8951200000	8.45127e+09	0.748105	0.00433322
O43815	Striatin	STRN	O43815	sp|O43815|STRN_HUMAN Striatin OS=Homo sapiens OX=9606 GN=STRN PE=1 SV=4	1	8	7	7	14	86.131	912240000	879740000	889750000	893910000	451670000	430140000	619700000	5.00503e+08	1.78602	0.00291901
O43823	A-kinase anchor protein 8	AKAP8	O43823	sp|O43823|AKAP8_HUMAN A-kinase anchor protein 8 OS=Homo sapiens OX=9606 GN=AKAP8 PE=1 SV=1	1	5	5	5	14	76.107	448230000	488320000	545690000	494080000	337410000	371280000	381650000	3.63447e+08	1.35943	0.0139564
O43837	Isocitrate dehydrogenase [NAD] subunit beta, mitochondrial	IDH3B	O43837	"sp|O43837|IDH3B_HUMAN Isocitrate dehydrogenase [NAD] subunit beta, mitochondrial OS=Homo sapiens OX=9606 GN=IDH3B PE=1 SV=2"	1	15	15	15	50.1	42.183	2273200000	2162700000	2554200000	2.33003e+09	1574100000	1685800000	1807200000	1.68903e+09	1.37951	0.00888496
O60264	SWI/SNF-related matrix-associated actin-dependent regulator of chromatin subfamily A member 5	SMARCA5	O60264	sp|O60264|SMCA5_HUMAN SWI/SNF-related matrix-associated actin-dependent regulator of chromatin subfamily A member 5 OS=Homo sapiens OX=9606 GN=SMARCA5 PE=1 SV=1	1	33	22	33	31.7	121.9	5462700000	5090800000	6314300000	5622600000	4253700000	4061300000	3520800000	3.94527e+09	1.42515	0.0166553
O60610	Protein diaphanous homolog 1	DIAPH1	O60610	sp|O60610|DIAP1_HUMAN Protein diaphanous homolog 1 OS=Homo sapiens OX=9606 GN=DIAPH1 PE=1 SV=2	1	30	30	30	28.2	141.35	4235500000	4213800000	4856400000	4.43523e+09	3315200000	3200200000	2773900000	3.09643e+09	1.43237	0.00745318
O60701	UDP-glucose 6-dehydrogenase	UGDH	O60701	sp|O60701|UGDH_HUMAN UDP-glucose 6-dehydrogenase OS=Homo sapiens OX=9606 GN=UGDH PE=1 SV=1	1	20	20	20	60.9	55.023	1956800000	2025400000	1979500000	1.98723e+09	2134300000	2285700000	2468300000	2296100000	0.865482	0.0351463
O60749	Sorting nexin-2	SNX2	O60749	sp|O60749|SNX2_HUMAN Sorting nexin-2 OS=Homo sapiens OX=9606 GN=SNX2 PE=1 SV=2	1	16	14	16	37.8	58.47	3827600000	3998400000	4393400000	4.07313e+09	3183200000	3264800000	3710500000	3.38617e+09	1.20287	0.042763
O60762	Dolichol-phosphate mannosyltransferase subunit 1	DPM1	O60762	sp|O60762|DPM1_HUMAN Dolichol-phosphate mannosyltransferase subunit 1 OS=Homo sapiens OX=9606 GN=DPM1 PE=1 SV=1	1	5	5	5	20	29.634	396930000	506620000	526190000	476580000	348670000	357490000	373530000	3.59897e+08	1.32421	0.046184
O60783	28S ribosomal protein S14, mitochondrial	MRPS14	O60783	"sp|O60783|RT14_HUMAN 28S ribosomal protein S14, mitochondrial OS=Homo sapiens OX=9606 GN=MRPS14 PE=1 SV=1"	1	2	2	2	18.8	15.139	212620000	198850000	229540000	213670000	107510000	121940000	124000000	1.17817e+08	1.81358	0.000736352
O75131	Copine-3	CPNE3	O75131;Q8IYJ1;Q96A23;O95741;Q86YQ8;Q9HCH3;Q9UBL6	sp|O75131|CPNE3_HUMAN Copine-3 OS=Homo sapiens OX=9606 GN=CPNE3 PE=1 SV=1	7	16	15	16	34.5	60.13	3473200000	3925300000	4474000000	3957500000	2263800000	2463000000	2360700000	2362500000	1.67513	0.00566757
O75175	CCR4-NOT transcription complex subunit 3	CNOT3	O75175	sp|O75175|CNOT3_HUMAN CCR4-NOT transcription complex subunit 3 OS=Homo sapiens OX=9606 GN=CNOT3 PE=1 SV=1	1	6	6	6	11.8	81.871	370260000	402390000	450640000	4.07763e+08	278610000	349250000	264710000	2.97523e+08	1.37053	0.0347645
O75347	Tubulin-specific chaperone A	TBCA	O75347	sp|O75347|TBCA_HUMAN Tubulin-specific chaperone A OS=Homo sapiens OX=9606 GN=TBCA PE=1 SV=3	1	10	10	10	59.3	12.855	4304700000	3913500000	4344900000	4187700000	3484900000	3372600000	3517000000	3.45817e+09	1.21096	0.00721763
O75367	Core histone macro-H2A.1	H2AFY	O75367	sp|O75367|H2AY_HUMAN Core histone macro-H2A.1 OS=Homo sapiens OX=9606 GN=H2AFY PE=1 SV=4	1	18	16	18	51.9	39.617	10239000000	10608000000	12492000000	11113000000	8966300000	8579000000	9283900000	8.94307e+09	1.24264	0.0405208
O75369	Filamin-B	FLNB	O75369	sp|O75369|FLNB_HUMAN Filamin-B OS=Homo sapiens OX=9606 GN=FLNB PE=1 SV=2	1	121	109	112	63.1	278.16	43813000000	45493000000	52738000000	47348000000	66144000000	67836000000	72765000000	68915000000	0.687049	0.00310427
O75394	39S ribosomal protein L33, mitochondrial	MRPL33	O75394	"sp|O75394|RM33_HUMAN 39S ribosomal protein L33, mitochondrial OS=Homo sapiens OX=9606 GN=MRPL33 PE=1 SV=1"	1	1	1	1	16.9	7.6191	189480000	189670000	189320000	189490000	170690000	170100000	166330000	169040000	1.12098	0.00011712
O75400	Pre-mRNA-processing factor 40 homolog A	PRPF40A	O75400	sp|O75400|PR40A_HUMAN Pre-mRNA-processing factor 40 homolog A OS=Homo sapiens OX=9606 GN=PRPF40A PE=1 SV=2	1	12	12	12	13.3	108.8	2571300000	2445500000	3023500000	2680100000	2245600000	2169900000	1861900000	2.09247e+09	1.28083	0.0496386
O75475	PC4 and SFRS1-interacting protein	PSIP1	O75475	sp|O75475|PSIP1_HUMAN PC4 and SFRS1-interacting protein OS=Homo sapiens OX=9606 GN=PSIP1 PE=1 SV=1	1	17	16	16	37.2	60.103	2705000000	2625300000	2926800000	2.75237e+09	1700900000	1746400000	2016400000	1.82123e+09	1.51127	0.00222404
O75530	Polycomb protein EED	EED	O75530	sp|O75530|EED_HUMAN Polycomb protein EED OS=Homo sapiens OX=9606 GN=EED PE=1 SV=2	1	4	4	4	10	50.197	220960000	223220000	201980000	2.15387e+08	120430000	114560000	119540000	1.18177e+08	1.82258	0.000154002
O75533	Splicing factor 3B subunit 1	SF3B1	O75533	sp|O75533|SF3B1_HUMAN Splicing factor 3B subunit 1 OS=Homo sapiens OX=9606 GN=SF3B1 PE=1 SV=3	1	49	49	49	48.4	145.83	14583000000	15513000000	16782000000	15626000000	11744000000	11535000000	11569000000	11616000000	1.34521	0.00332192
O75569	Interferon-inducible double-stranded RNA-dependent protein kinase activator A	PRKRA	O75569	sp|O75569|PRKRA_HUMAN Interferon-inducible double-stranded RNA-dependent protein kinase activator A OS=Homo sapiens OX=9606 GN=PRKRA PE=1 SV=1	1	9	9	9	37.4	34.404	2543900000	2798900000	3001600000	2.78147e+09	1932600000	1930300000	2292200000	2051700000	1.35569	0.0150996
O75643	U5 small nuclear ribonucleoprotein 200 kDa helicase	SNRNP200	O75643	sp|O75643|U520_HUMAN U5 small nuclear ribonucleoprotein 200 kDa helicase OS=Homo sapiens OX=9606 GN=SNRNP200 PE=1 SV=2	1	79	79	79	45.3	244.5	16928000000	18150000000	16713000000	1.72637e+10	15339000000	14846000000	14674000000	14953000000	1.15453	0.00919201
O75694	Nuclear pore complex protein Nup155	NUP155	O75694	sp|O75694|NU155_HUMAN Nuclear pore complex protein Nup155 OS=Homo sapiens OX=9606 GN=NUP155 PE=1 SV=1	1	24	24	24	23.4	155.2	2770300000	2774200000	3055100000	2.86653e+09	2319000000	2264800000	2041600000	2.20847e+09	1.29797	0.00657527
O75717	WD repeat and HMG-box DNA-binding protein 1	WDHD1	O75717	sp|O75717|WDHD1_HUMAN WD repeat and HMG-box DNA-binding protein 1 OS=Homo sapiens OX=9606 GN=WDHD1 PE=1 SV=1	1	14	14	14	15.1	125.97	1066800000	934650000	980440000	9.93963e+08	438320000	616010000	492350000	515560000	1.92793	0.00184948
O75821	Eukaryotic translation initiation factor 3 subunit G	EIF3G	O75821	sp|O75821|EIF3G_HUMAN Eukaryotic translation initiation factor 3 subunit G OS=Homo sapiens OX=9606 GN=EIF3G PE=1 SV=2	1	12	12	12	38.8	35.611	4550600000	5054400000	4830700000	4811900000	4142000000	4321900000	4401300000	4288400000	1.12207	0.0335777
O75832	26S proteasome non-ATPase regulatory subunit 10	PSMD10	O75832	sp|O75832|PSD10_HUMAN 26S proteasome non-ATPase regulatory subunit 10 OS=Homo sapiens OX=9606 GN=PSMD10 PE=1 SV=1	1	4	4	4	24.8	24.428	590040000	498980000	542730000	5.43917e+08	252600000	322660000	396920000	324060000	1.67844	0.0111406
O75844	CAAX prenyl protease 1 homolog	ZMPSTE24	O75844	sp|O75844|FACE1_HUMAN CAAX prenyl protease 1 homolog OS=Homo sapiens OX=9606 GN=ZMPSTE24 PE=1 SV=2	1	7	7	7	20	54.812	853540000	1011000000	859740000	9.08093e+08	679390000	644360000	736490000	6.86747e+08	1.32231	0.0189065
O75909	Cyclin-K	CCNK	O75909	sp|O75909|CCNK_HUMAN Cyclin-K OS=Homo sapiens OX=9606 GN=CCNK PE=1 SV=2	1	3	3	3	5.3	64.239	111720000	114010000	104890000	1.10207e+08		67339000	82582000	74960500	1.4702	0.0133367
O75923	Dysferlin	DYSF	O75923	sp|O75923|DYSF_HUMAN Dysferlin OS=Homo sapiens OX=9606 GN=DYSF PE=1 SV=1	1	21	20	20	13.4	237.29	810590000	888610000	806070000	835090000	1360200000	1302400000	1993600000	1.55207e+09	0.53805	0.032435
O75947	ATP synthase subunit d, mitochondrial	ATP5PD	O75947	"sp|O75947|ATP5H_HUMAN ATP synthase subunit d, mitochondrial OS=Homo sapiens OX=9606 GN=ATP5PD PE=1 SV=3"	1	12	12	12	72.7	18.491	4004200000	4120900000	4071400000	4065500000	3751200000	3382800000	3828500000	3.65417e+09	1.11257	0.043905
O76021	Ribosomal L1 domain-containing protein 1	RSL1D1	O76021	sp|O76021|RL1D1_HUMAN Ribosomal L1 domain-containing protein 1 OS=Homo sapiens OX=9606 GN=RSL1D1 PE=1 SV=3	1	15	15	15	34.1	54.972	5423100000	5492500000	5452700000	5456100000	4361700000	3930100000	4579800000	4.29053e+09	1.27166	0.00371602
O76031	ATP-dependent Clp protease ATP-binding subunit clpX-like, mitochondrial	CLPX	O76031	"sp|O76031|CLPX_HUMAN ATP-dependent Clp protease ATP-binding subunit clpX-like, mitochondrial OS=Homo sapiens OX=9606 GN=CLPX PE=1 SV=2"	1	14	14	14	26.7	69.223	1359400000	1443000000	1675900000	1.49277e+09	970680000	1259400000	1120500000	1116860000	1.33658	0.0407565
O76094	Signal recognition particle subunit SRP72	SRP72	O76094	sp|O76094|SRP72_HUMAN Signal recognition particle subunit SRP72 OS=Homo sapiens OX=9606 GN=SRP72 PE=1 SV=3	1	23	23	23	45.8	74.605	5583700000	6333500000	6724700000	6.21397e+09	5104400000	4844000000	4989200000	4979200000	1.24798	0.0227876
O94776	Metastasis-associated protein MTA2	MTA2	O94776	sp|O94776|MTA2_HUMAN Metastasis-associated protein MTA2 OS=Homo sapiens OX=9606 GN=MTA2 PE=1 SV=1	1	19	17	19	35.6	75.022	3529400000	3565400000	4176300000	3.75703e+09	2687600000	2921400000	2339100000	2.64937e+09	1.41809	0.0147466
O94905	Erlin-2	ERLIN2	O94905	sp|O94905|ERLN2_HUMAN Erlin-2 OS=Homo sapiens OX=9606 GN=ERLIN2 PE=1 SV=1	1	11	9	11	41.6	37.839	2624700000	2633600000	2928100000	2728800000	2157600000	2010300000	2083200000	2083700000	1.30959	0.00399712
O94925	Glutaminase kidney isoform, mitochondrial	GLS	O94925	"sp|O94925|GLSK_HUMAN Glutaminase kidney isoform, mitochondrial OS=Homo sapiens OX=9606 GN=GLS PE=1 SV=1"	1	25	25	25	48.3	73.46	31652000000	33164000000	31209000000	3.20083e+10	48292000000	49283000000	43587000000	47054000000	0.680247	0.00125361
O94992	Protein HEXIM1	HEXIM1	O94992;Q96MH2	sp|O94992|HEXI1_HUMAN Protein HEXIM1 OS=Homo sapiens OX=9606 GN=HEXIM1 PE=1 SV=1	2	8	8	8	33.1	40.623	1437700000	1671400000	1679600000	1.59623e+09	937200000	1009700000	856370000	9.34423e+08	1.70826	0.00188564
O95104	Splicing factor, arginine/serine-rich 15	SCAF4	O95104	"sp|O95104|SFR15_HUMAN Splicing factor, arginine/serine-rich 15 OS=Homo sapiens OX=9606 GN=SCAF4 PE=1 SV=3"	1	7	4	7	8.4	125.87	595600000	515140000	531860000	5.47533e+08	330530000	328100000	313680000	3.24103e+08	1.68938	0.000876322
O95163	Elongator complex protein 1	ELP1	O95163	sp|O95163|ELP1_HUMAN Elongator complex protein 1 OS=Homo sapiens OX=9606 GN=ELP1 PE=1 SV=3	1	7	7	7	6.3	150.25	256860000	284310000	340680000	293950000	163150000	189130000	198210000	1.83497e+08	1.60194	0.0146246
O95202	Mitochondrial proton/calcium exchanger protein	LETM1	O95202	sp|O95202|LETM1_HUMAN Mitochondrial proton/calcium exchanger protein OS=Homo sapiens OX=9606 GN=LETM1 PE=1 SV=1	1	18	18	18	32.9	83.353	2595000000	2584300000	2895500000	2691600000	1844900000	1875600000	2259400000	1993300000	1.35032	0.0141511
O95232	Luc7-like protein 3	LUC7L3	O95232	sp|O95232|LC7L3_HUMAN Luc7-like protein 3 OS=Homo sapiens OX=9606 GN=LUC7L3 PE=1 SV=2	1	11	11	11	31	51.466	2565600000	2434400000	2919600000	2.63987e+09	1621600000	1457600000	1643800000	1.57433e+09	1.67682	0.00242302
O95297	Myelin protein zero-like protein 1	MPZL1	O95297	sp|O95297|MPZL1_HUMAN Myelin protein zero-like protein 1 OS=Homo sapiens OX=9606 GN=MPZL1 PE=1 SV=1	1	4	4	4	17.8	29.082	300270000	377510000	385130000	3.54303e+08	525440000	468400000	421800000	471880000	0.750834	0.0436921
O95299	NADH dehydrogenase [ubiquinone] 1 alpha subcomplex subunit 10, mitochondrial	NDUFA10	O95299	"sp|O95299|NDUAA_HUMAN NADH dehydrogenase [ubiquinone] 1 alpha subcomplex subunit 10, mitochondrial OS=Homo sapiens OX=9606 GN=NDUFA10 PE=1 SV=1"	1	9	9	9	34.1	40.75	1361100000	877440000	1038600000	1092380000	485630000	660080000	738500000	628070000	1.73927	0.0445374
O95347	Structural maintenance of chromosomes protein 2	SMC2	O95347	sp|O95347|SMC2_HUMAN Structural maintenance of chromosomes protein 2 OS=Homo sapiens OX=9606 GN=SMC2 PE=1 SV=2	1	33	33	33	31.2	135.65	6154400000	5697600000	6474800000	6.10893e+09	4779600000	4967100000	3815700000	4520800000	1.35129	0.0197159
O95433	Activator of 90 kDa heat shock protein ATPase homolog 1	AHSA1	O95433	sp|O95433|AHSA1_HUMAN Activator of 90 kDa heat shock protein ATPase homolog 1 OS=Homo sapiens OX=9606 GN=AHSA1 PE=1 SV=1	1	12	12	12	45.9	38.274	20901000000	17824000000	20644000000	1.97897e+10	15789000000	16589000000	14893000000	15757000000	1.25593	0.0215062
O95757	Heat shock 70 kDa protein 4L	HSPA4L	O95757	sp|O95757|HS74L_HUMAN Heat shock 70 kDa protein 4L OS=Homo sapiens OX=9606 GN=HSPA4L PE=1 SV=3	1	25	21	21	41.1	94.511	2570600000	2369200000	2835800000	2.59187e+09	1770900000	1784500000	2090500000	1.88197e+09	1.37721	0.0141631
O95793	Double-stranded RNA-binding protein Staufen homolog 1	STAU1	O95793	sp|O95793|STAU1_HUMAN Double-stranded RNA-binding protein Staufen homolog 1 OS=Homo sapiens OX=9606 GN=STAU1 PE=1 SV=2	1	17	16	17	39.7	63.182	3648100000	3782900000	3912200000	3.78107e+09	2842400000	2898200000	2717400000	2.81933e+09	1.34112	0.000495835
O95810	Caveolae-associated protein 2	CAVIN2	O95810	sp|O95810|CAVN2_HUMAN Caveolae-associated protein 2 OS=Homo sapiens OX=9606 GN=CAVIN2 PE=1 SV=3	1	17	17	17	44.9	47.173	5802200000	6763700000	4487000000	5684300000	10995000000	10402000000	9054100000	1.01504e+10	0.560009	0.00695556
P00167	Cytochrome b5	CYB5A	P00167	sp|P00167|CYB5_HUMAN Cytochrome b5 OS=Homo sapiens OX=9606 GN=CYB5A PE=1 SV=2	1	5	5	5	49.3	15.33	2163800000	2176900000	1947600000	2096100000	1905200000	1704500000	1863500000	1824400000	1.14893	0.0477058
P00338	L-lactate dehydrogenase A chain	LDHA	P00338;Q6ZMR3;P07864	sp|P00338|LDHA_HUMAN L-lactate dehydrogenase A chain OS=Homo sapiens OX=9606 GN=LDHA PE=1 SV=2	3	23	21	23	78.6	36.688	100690000000	107210000000	118470000000	108790000000	170990000000	165660000000	143770000000	160140000000	0.679343	0.00637537
P00374	Dihydrofolate reductase	DHFR	P00374;Q86XF0	sp|P00374|DYR_HUMAN Dihydrofolate reductase OS=Homo sapiens OX=9606 GN=DHFR PE=1 SV=2	2	10	10	10	60.4	21.452	1417400000	1384100000	1662800000	1488100000	829580000	799180000	813960000	814240000	1.82759	0.00158431
P00403	Cytochrome c oxidase subunit 2	MT-CO2	P00403	sp|P00403|COX2_HUMAN Cytochrome c oxidase subunit 2 OS=Homo sapiens OX=9606 GN=MT-CO2 PE=1 SV=1	1	8	8	8	48	25.565	7646400000	7780800000	8622700000	8.01663e+09	5847800000	6154100000	6921300000	6.30773e+09	1.27092	0.0180359
P00492	Hypoxanthine-guanine phosphoribosyltransferase	HPRT1	P00492	sp|P00492|HPRT_HUMAN Hypoxanthine-guanine phosphoribosyltransferase OS=Homo sapiens OX=9606 GN=HPRT1 PE=1 SV=2	1	11	10	11	59.2	24.579	5945700000	5282200000	6618100000	5.94867e+09	4631300000	4533000000	4341900000	4.50207e+09	1.32132	0.0215181
P00505	Aspartate aminotransferase, mitochondrial	GOT2	P00505	"sp|P00505|AATM_HUMAN Aspartate aminotransferase, mitochondrial OS=Homo sapiens OX=9606 GN=GOT2 PE=1 SV=3"	1	21	21	21	52.1	47.517	18177000000	20220000000	22885000000	2.04273e+10	17015000000	15829000000	16443000000	16429000000	1.24337	0.0466309
P00533	Epidermal growth factor receptor	EGFR	P00533;Q15303	sp|P00533|EGFR_HUMAN Epidermal growth factor receptor OS=Homo sapiens OX=9606 GN=EGFR PE=1 SV=2	2	38	37	38	45	134.28	9921700000	10123000000	11750000000	1.05982e+10	14463000000	16202000000	19658000000	1.67743e+10	0.631812	0.0193921
P03897	NADH-ubiquinone oxidoreductase chain 3	MT-ND3	P03897	sp|P03897|NU3M_HUMAN NADH-ubiquinone oxidoreductase chain 3 OS=Homo sapiens OX=9606 GN=MT-ND3 PE=1 SV=1	1	1	1	1	13	13.186	143040000	176630000	142510000	154060000	90888000	83461000	114940000	9.64297e+07	1.59764	0.0174447
P04075	Fructose-bisphosphate aldolase A	ALDOA	P04075;P05062	sp|P04075|ALDOA_HUMAN Fructose-bisphosphate aldolase A OS=Homo sapiens OX=9606 GN=ALDOA PE=1 SV=2	2	27	22	27	85.2	39.42	80845000000	85408000000	77143000000	81132000000	98617000000	104300000000	87763000000	9.68933e+10	0.837333	0.0434815
P04181	Ornithine aminotransferase, mitochondrial	OAT	P04181	"sp|P04181|OAT_HUMAN Ornithine aminotransferase, mitochondrial OS=Homo sapiens OX=9606 GN=OAT PE=1 SV=1"	1	18	18	18	61.5	48.534	8402300000	8062500000	8235600000	8.23347e+09	6011400000	5746900000	6099200000	5952500000	1.38319	9.36892e-05
P04424	Argininosuccinate lyase	ASL	P04424	sp|P04424|ARLY_HUMAN Argininosuccinate lyase OS=Homo sapiens OX=9606 GN=ASL PE=1 SV=4	1	12	12	12	30.6	51.657	820560000	731550000	797290000	7.83133e+08	1141300000	1062100000	1062700000	1088700000	0.719329	0.0012274
P04632	Calpain small subunit 1	CAPNS1	P04632;Q96L46	sp|P04632|CPNS1_HUMAN Calpain small subunit 1 OS=Homo sapiens OX=9606 GN=CAPNS1 PE=1 SV=1	2	11	11	11	58.6	28.315	7435400000	7258200000	8757700000	7817100000	10052000000	10342000000	10302000000	10232000000	0.763986	0.00742027
P04792	Heat shock protein beta-1	HSPB1	P04792	sp|P04792|HSPB1_HUMAN Heat shock protein beta-1 OS=Homo sapiens OX=9606 GN=HSPB1 PE=1 SV=2	1	16	16	16	84.9	22.782	24930000000	23713000000	31976000000	26873000000	40160000000	44626000000	55991000000	4.69257e+10	0.572672	0.0202271
P04844	Dolichyl-diphosphooligosaccharide--protein glycosyltransferase subunit 2	RPN2	P04844	sp|P04844|RPN2_HUMAN Dolichyl-diphosphooligosaccharide--protein glycosyltransferase subunit 2 OS=Homo sapiens OX=9606 GN=RPN2 PE=1 SV=3	1	18	18	18	42.9	69.283	8723400000	8374800000	9286500000	8794900000	7728400000	7537300000	7674600000	7.64677e+09	1.15015	0.0134036
P05023	Sodium/potassium-transporting ATPase subunit alpha-1	ATP1A1	P05023;P50993;P13637;Q13733;P20648	sp|P05023|AT1A1_HUMAN Sodium/potassium-transporting ATPase subunit alpha-1 OS=Homo sapiens OX=9606 GN=ATP1A1 PE=1 SV=1	5	38	35	38	40.6	112.89	12368000000	12626000000	14724000000	1.32393e+10	10173000000	10040000000	9500000000	9.90433e+09	1.33672	0.0125536
P05161	Ubiquitin-like protein ISG15	ISG15	P05161	sp|P05161|ISG15_HUMAN Ubiquitin-like protein ISG15 OS=Homo sapiens OX=9606 GN=ISG15 PE=1 SV=5	1	5	5	5	35.2	17.887	332150000	270690000	323750000	3.08863e+08	465180000	400770000	387340000	4.17763e+08	0.739326	0.0240519
P05198	Eukaryotic translation initiation factor 2 subunit 1	EIF2S1	P05198	sp|P05198|IF2A_HUMAN Eukaryotic translation initiation factor 2 subunit 1 OS=Homo sapiens OX=9606 GN=EIF2S1 PE=1 SV=3	1	17	17	17	57.5	36.112	9508800000	9187900000	9684400000	9.46037e+09	8334700000	8192000000	8477900000	8.33487e+09	1.13504	0.00253476
P06132	Uroporphyrinogen decarboxylase	UROD	P06132	sp|P06132|DCUP_HUMAN Uroporphyrinogen decarboxylase OS=Homo sapiens OX=9606 GN=UROD PE=1 SV=2	1	7	7	7	28.3	40.786	947630000	720900000	1077100000	915210000	432320000	529260000	611700000	5.24427e+08	1.74516	0.0282934
P06493	Cyclin-dependent kinase 1	CDK1	P06493;Q96Q40;O94921;Q07002;Q00536;Q00537	sp|P06493|CDK1_HUMAN Cyclin-dependent kinase 1 OS=Homo sapiens OX=9606 GN=CDK1 PE=1 SV=3	6	17	15	17	73.4	34.095	14001000000	13969000000	14191000000	1.40537e+10	9285600000	9164700000	7204300000	8.55153e+09	1.64341	0.00125424
P06748	Nucleophosmin	NPM1	P06748	sp|P06748|NPM_HUMAN Nucleophosmin OS=Homo sapiens OX=9606 GN=NPM1 PE=1 SV=2	1	13	13	13	46.9	32.575	63709000000	64563000000	70052000000	66108000000	76426000000	81589000000	73128000000	7.70477e+10	0.858014	0.0258797
P07108	Acyl-CoA-binding protein	DBI	P07108	sp|P07108|ACBP_HUMAN Acyl-CoA-binding protein OS=Homo sapiens OX=9606 GN=DBI PE=1 SV=2	1	5	5	5	58.6	10.044	6792400000	5847000000	7763100000	6.80083e+09	9158100000	9903700000	11411000000	10157600000	0.669532	0.0177069
P07339	Cathepsin D	CTSD	P07339	sp|P07339|CATD_HUMAN Cathepsin D OS=Homo sapiens OX=9606 GN=CTSD PE=1 SV=1	1	15	15	15	50.2	44.552	9803000000	9506900000	11283000000	1.01976e+10	15846000000	15386000000	21282000000	1.75047e+10	0.582567	0.0207177
P07355	Annexin A2	ANXA2	P07355;A6NMY6	sp|P07355|ANXA2_HUMAN Annexin A2 OS=Homo sapiens OX=9606 GN=ANXA2 PE=1 SV=2;sp|A6NMY6|AXA2L_HUMAN Putative annexin A2-like protein OS=Homo sapiens OX=9606 GN=ANXA2P2 PE=5 SV=2	2	29	29	29	76.4	38.604	173520000000	184130000000	151260000000	1.69637e+11	210110000000	193680000000	218540000000	2.07443e+11	0.817749	0.0356184
P07437	Tubulin beta chain	TUBB	P07437	sp|P07437|TBB5_HUMAN Tubulin beta chain OS=Homo sapiens OX=9606 GN=TUBB PE=1 SV=2	1	21	4	4	70	49.67	32922000000	34715000000	31597000000	33078000000	39362000000	40186000000	39838000000	3.97953e+10	0.831203	0.00198434
P07711	Cathepsin L1	CTSL	P07711	sp|P07711|CATL1_HUMAN Cathepsin L1 OS=Homo sapiens OX=9606 GN=CTSL PE=1 SV=2	1	1	1	1	4.2	37.564	149080000	148000000		148540000		87361000	73396000	80378500	1.84801	0.0103925
P07737	Profilin-1	PFN1	P07737;CON__P02584	sp|P07737|PROF1_HUMAN Profilin-1 OS=Homo sapiens OX=9606 GN=PFN1 PE=1 SV=2	2	9	9	9	87.1	15.054	63501000000	62813000000	63958000000	63424000000	86807000000	105100000000	83630000000	9.18457e+10	0.69055	0.0132326
P07900	Heat shock protein HSP 90-alpha	HSP90AA1	P07900;Q14568;Q58FG0	sp|P07900|HS90A_HUMAN Heat shock protein HSP 90-alpha OS=Homo sapiens OX=9606 GN=HSP90AA1 PE=1 SV=5	3	43	26	27	58.1	84.659	66908000000	71644000000	63399000000	67317000000	54984000000	57871000000	56293000000	5.63827e+10	1.19393	0.0124373
P07954	Fumarate hydratase, mitochondrial	FH	P07954	"sp|P07954|FUMH_HUMAN Fumarate hydratase, mitochondrial OS=Homo sapiens OX=9606 GN=FH PE=1 SV=3"	1	17	17	17	49.8	54.636	8784900000	8731400000	7621400000	8.37923e+09	7096700000	6741100000	7098000000	6978600000	1.2007	0.024349
P08133	Annexin A6	ANXA6	P08133	sp|P08133|ANXA6_HUMAN Annexin A6 OS=Homo sapiens OX=9606 GN=ANXA6 PE=1 SV=3	1	42	42	42	71.8	75.872	26324000000	27170000000	28280000000	27258000000	33138000000	31709000000	34815000000	3.32207e+10	0.820513	0.00493401
P08195	4F2 cell-surface antigen heavy chain	SLC3A2	P08195	sp|P08195|4F2_HUMAN 4F2 cell-surface antigen heavy chain OS=Homo sapiens OX=9606 GN=SLC3A2 PE=1 SV=3	1	13	13	13	27.3	67.993	3505200000	3612100000	4033000000	3.71677e+09	2203900000	2523500000	2338700000	2.35537e+09	1.578	0.0018476
P08559	Pyruvate dehydrogenase E1 component subunit alpha, somatic form, mitochondrial	PDHA1	P08559;P29803	"sp|P08559|ODPA_HUMAN Pyruvate dehydrogenase E1 component subunit alpha, somatic form, mitochondrial OS=Homo sapiens OX=9606 GN=PDHA1 PE=1 SV=3"	2	17	17	17	49.5	43.295	3593100000	4280400000	4468100000	4.11387e+09	2504600000	2922600000	3507100000	2978100000	1.38137	0.0449014
P08574	Cytochrome c1, heme protein, mitochondrial	CYC1	P08574	"sp|P08574|CY1_HUMAN Cytochrome c1, heme protein, mitochondrial OS=Homo sapiens OX=9606 GN=CYC1 PE=1 SV=3"	1	7	7	7	27.4	35.422	2800500000	3288100000	3075500000	3054700000	2001400000	2270500000	2517800000	2.26323e+09	1.34971	0.0182281
P08670	Vimentin	VIM	P08670;P17661;P41219;P14136;CON__Q61726;CON__O43790;CON__Q6NT21;CON__P78385;CON__Q14533;CON__P78386;O43790;P78385;Q14533;P78386;P07197	sp|P08670|VIME_HUMAN Vimentin OS=Homo sapiens OX=9606 GN=VIM PE=1 SV=4	15	44	40	44	82	53.651	313920000000	308830000000	294130000000	3.05627e+11	374640000000	382810000000	365030000000	374160000000	0.816834	0.000947784
P08758	Annexin A5	ANXA5	P08758	sp|P08758|ANXA5_HUMAN Annexin A5 OS=Homo sapiens OX=9606 GN=ANXA5 PE=1 SV=2	1	22	22	22	77.5	35.936	32276000000	35634000000	32959000000	33623000000	43918000000	46627000000	43906000000	44817000000	0.750229	0.00121173
P09001	39S ribosomal protein L3, mitochondrial	MRPL3	P09001	"sp|P09001|RM03_HUMAN 39S ribosomal protein L3, mitochondrial OS=Homo sapiens OX=9606 GN=MRPL3 PE=1 SV=1"	1	8	8	8	31.9	38.632	1056800000	1131700000	1299600000	1162700000	656150000	671860000	811540000	7.13183e+08	1.6303	0.0067025
P09038	Fibroblast growth factor 2	FGF2	P09038	sp|P09038|FGF2_HUMAN Fibroblast growth factor 2 OS=Homo sapiens OX=9606 GN=FGF2 PE=1 SV=3	1	1	1	1	3.8	30.77	98327000	90932000	68902000	8.60537e+07	143870000	166800000	170660000	1.60443e+08	0.536349	0.00362218
P09104	Gamma-enolase	ENO2	P09104	sp|P09104|ENOG_HUMAN Gamma-enolase OS=Homo sapiens OX=9606 GN=ENO2 PE=1 SV=3	1	15	11	12	55.3	47.268	2474100000	2495600000	2516900000	2.49553e+09	2237500000	2156300000	1884500000	2.09277e+09	1.19246	0.0199756
P09493	Tropomyosin alpha-1 chain	TPM1	P09493	sp|P09493|TPM1_HUMAN Tropomyosin alpha-1 chain OS=Homo sapiens OX=9606 GN=TPM1 PE=1 SV=2	1	18	7	18	47.2	32.708	15085000000	15175000000	14368000000	14876000000	22044000000	23166000000	26194000000	2.38013e+10	0.625007	0.00213077
P09543	2,3-cyclic-nucleotide 3-phosphodiesterase	CNP	P09543	"sp|P09543|CN37_HUMAN 2,3-cyclic-nucleotide 3-phosphodiesterase OS=Homo sapiens OX=9606 GN=CNP PE=1 SV=2"	1	16	16	16	37.3	47.578	4002800000	3814100000	3813100000	3.87667e+09	3504500000	3621500000	3669700000	3.59857e+09	1.07728	0.0253332
P09661	U2 small nuclear ribonucleoprotein A	SNRPA1	P09661	sp|P09661|RU2A_HUMAN U2 small nuclear ribonucleoprotein A OS=Homo sapiens OX=9606 GN=SNRPA1 PE=1 SV=2	1	9	9	9	36.1	28.415	2812600000	2905300000	2912600000	2.87683e+09	2154500000	2081900000	2241600000	2.15933e+09	1.33228	0.000218063
P09874	Poly [ADP-ribose] polymerase 1	PARP1	P09874	sp|P09874|PARP1_HUMAN Poly [ADP-ribose] polymerase 1 OS=Homo sapiens OX=9606 GN=PARP1 PE=1 SV=4	1	46	46	46	53.7	113.08	16846000000	17604000000	21147000000	1.85323e+10	12898000000	11967000000	13044000000	1.26363e+10	1.46659	0.0125393
P09972	Fructose-bisphosphate aldolase C	ALDOC	P09972	sp|P09972|ALDOC_HUMAN Fructose-bisphosphate aldolase C OS=Homo sapiens OX=9606 GN=ALDOC PE=1 SV=2	1	6	1	1	19.8	39.455	1880200000	1140700000	1951400000	1.65743e+09	3248700000	2542900000	3640300000	3.14397e+09	0.527179	0.0227084
P0DN76	Splicing factor U2AF 35 kDa subunit-like protein	U2AF1L5	P0DN76;Q01081;Q8WU68	sp|P0DN76|U2AF5_HUMAN Splicing factor U2AF 35 kDa subunit-like protein OS=Homo sapiens OX=9606 GN=U2AF1L5 PE=1 SV=1;sp|Q01081|U2AF1_HUMAN Splicing factor U2AF 35 kDa subunit OS=Homo sapiens OX=9606 GN=U2AF1 PE=1 SV=3;sp|Q8WU68|U2AF4_HUMAN Splicing factor U	3	6	6	6	29.2	27.872	4696100000	5133200000	5910000000	5.24643e+09	3764500000	4354300000	3944200000	4021000000	1.30476	0.0362914
P10515	Dihydrolipoyllysine-residue acetyltransferase component of pyruvate dehydrogenase complex, mitochondrial	DLAT	P10515	"sp|P10515|ODP2_HUMAN Dihydrolipoyllysine-residue acetyltransferase component of pyruvate dehydrogenase complex, mitochondrial OS=Homo sapiens OX=9606 GN=DLAT PE=1 SV=3"	1	15	15	15	26.4	68.996	2828700000	2658300000	3053600000	2.84687e+09	1882200000	1918100000	2104200000	1.96817e+09	1.44646	0.00276304
P11172	Uridine 5-monophosphate synthase	UMPS	P11172	sp|P11172|UMPS_HUMAN Uridine 5-monophosphate synthase OS=Homo sapiens OX=9606 GN=UMPS PE=1 SV=1	1	16	16	16	44.2	52.221	2252000000	2409400000	2917400000	2.52627e+09	1783400000	2050600000	1878700000	1.90423e+09	1.32666	0.0446981
P11177	Pyruvate dehydrogenase E1 component subunit beta, mitochondrial	PDHB	P11177	"sp|P11177|ODPB_HUMAN Pyruvate dehydrogenase E1 component subunit beta, mitochondrial OS=Homo sapiens OX=9606 GN=PDHB PE=1 SV=3"	1	12	12	12	38.2	39.233	2939000000	3064600000	3799900000	3.26783e+09	2069600000	2375900000	2426200000	2.29057e+09	1.42665	0.028258
P11310	Medium-chain specific acyl-CoA dehydrogenase, mitochondrial	ACADM	P11310	"sp|P11310|ACADM_HUMAN Medium-chain specific acyl-CoA dehydrogenase, mitochondrial OS=Homo sapiens OX=9606 GN=ACADM PE=1 SV=1"	1	10	10	10	30.4	46.588	1604600000	1860500000	1844700000	1.76993e+09	1171800000	1052100000	1361500000	1.19513e+09	1.48095	0.00932065
P11388	DNA topoisomerase 2-alpha	TOP2A	P11388	sp|P11388|TOP2A_HUMAN DNA topoisomerase 2-alpha OS=Homo sapiens OX=9606 GN=TOP2A PE=1 SV=3	1	53	40	53	39.2	174.38	9260100000	9403600000	11230000000	9.96457e+09	5877100000	6656100000	4037400000	5.52353e+09	1.80402	0.0114177
P12081	Histidine--tRNA ligase, cytoplasmic	HARS	P12081	"sp|P12081|SYHC_HUMAN Histidine--tRNA ligase, cytoplasmic OS=Homo sapiens OX=9606 GN=HARS PE=1 SV=2"	1	19	13	19	43.2	57.41	5605700000	6030300000	5893900000	5843300000	4767000000	4714600000	4317200000	4599600000	1.27039	0.00277668
P12268	Inosine-5-monophosphate dehydrogenase 2	IMPDH2	P12268	sp|P12268|IMDH2_HUMAN Inosine-5-monophosphate dehydrogenase 2 OS=Homo sapiens OX=9606 GN=IMPDH2 PE=1 SV=2	1	25	23	25	58.9	55.804	11294000000	12192000000	12322000000	11936000000	10435000000	10963000000	10222000000	10540000000	1.13245	0.0233887
P12270	Nucleoprotein TPR	TPR	P12270	sp|P12270|TPR_HUMAN Nucleoprotein TPR OS=Homo sapiens OX=9606 GN=TPR PE=1 SV=3	1	69	69	69	33.9	267.29	9195400000	9636400000	9212000000	9.34793e+09	6978000000	6431600000	6878300000	6.76263e+09	1.38229	0.000307919
P12814	Alpha-actinin-1	ACTN1	P12814	sp|P12814|ACTN1_HUMAN Alpha-actinin-1 OS=Homo sapiens OX=9606 GN=ACTN1 PE=1 SV=2	1	57	34	39	71.2	103.06	31136000000	31913000000	35563000000	3.28707e+10	41170000000	42368000000	40845000000	41461000000	0.792809	0.00397711
P13073	Cytochrome c oxidase subunit 4 isoform 1, mitochondrial	COX4I1	P13073	"sp|P13073|COX41_HUMAN Cytochrome c oxidase subunit 4 isoform 1, mitochondrial OS=Homo sapiens OX=9606 GN=COX4I1 PE=1 SV=1"	1	8	8	8	43.2	19.576	5612200000	5899400000	5996500000	5.83603e+09	3660400000	3782300000	4481600000	3.97477e+09	1.46827	0.00268231
P13929	Beta-enolase	ENO3	P13929	sp|P13929|ENOB_HUMAN Beta-enolase OS=Homo sapiens OX=9606 GN=ENO3 PE=1 SV=5	1	9	5	5	31.8	46.986	523640000	544610000	606890000	558380000	733800000	893540000	874430000	8.33923e+08	0.669582	0.00804115
P13995	Bifunctional methylenetetrahydrofolate dehydrogenase/cyclohydrolase, mitochondrial	MTHFD2	P13995	"sp|P13995|MTDC_HUMAN Bifunctional methylenetetrahydrofolate dehydrogenase/cyclohydrolase, mitochondrial OS=Homo sapiens OX=9606 GN=MTHFD2 PE=1 SV=2"	1	9	9	9	41.4	37.895	1441700000	1331300000	1487200000	1.42007e+09	1091900000	1125700000	989420000	1.06901e+09	1.3284	0.00474434
P14406	Cytochrome c oxidase subunit 7A2, mitochondrial	COX7A2	P14406	"sp|P14406|CX7A2_HUMAN Cytochrome c oxidase subunit 7A2, mitochondrial OS=Homo sapiens OX=9606 GN=COX7A2 PE=1 SV=1"	1	2	2	2	27.7	9.3959	1464100000	1373500000	1646100000	1.49457e+09	1020900000	957170000	1309500000	1.09586e+09	1.36383	0.0416555
P14618	Pyruvate kinase PKM	PKM	P14618;P30613	sp|P14618|KPYM_HUMAN Pyruvate kinase PKM OS=Homo sapiens OX=9606 GN=PKM PE=1 SV=4	2	40	40	40	75.7	57.936	225590000000	249490000000	251580000000	242220000000	302190000000	318780000000	313000000000	3.11323e+11	0.778034	0.00201363
P14866	Heterogeneous nuclear ribonucleoprotein L	HNRNPL	P14866	sp|P14866|HNRPL_HUMAN Heterogeneous nuclear ribonucleoprotein L OS=Homo sapiens OX=9606 GN=HNRNPL PE=1 SV=2	1	21	21	21	52.5	64.132	21598000000	21216000000	23966000000	22260000000	17076000000	19146000000	18313000000	1.81783e+10	1.22453	0.0177014
P14868	Aspartate--tRNA ligase, cytoplasmic	DARS	P14868	"sp|P14868|SYDC_HUMAN Aspartate--tRNA ligase, cytoplasmic OS=Homo sapiens OX=9606 GN=DARS PE=1 SV=2"	1	33	33	33	71.3	57.136	20440000000	19090000000	21594000000	2.03747e+10	16000000000	16453000000	16104000000	1.61857e+10	1.25881	0.00471707
P15121	Aldo-keto reductase family 1 member B1	AKR1B1	P15121	sp|P15121|ALDR_HUMAN Aldo-keto reductase family 1 member B1 OS=Homo sapiens OX=9606 GN=AKR1B1 PE=1 SV=3	1	24	23	24	79.1	35.853	86889000000	86359000000	62089000000	7.84457e+10	132530000000	119630000000	174120000000	1.42093e+11	0.552071	0.0256754
P15311	Ezrin	EZR	P15311	sp|P15311|EZRI_HUMAN Ezrin OS=Homo sapiens OX=9606 GN=EZR PE=1 SV=4	1	35	24	35	51.7	69.412	53413000000	49874000000	48752000000	5.06797e+10	67665000000	65851000000	59701000000	6.44057e+10	0.786882	0.00792433
P15559	NAD(P)H dehydrogenase [quinone] 1	NQO1	P15559	sp|P15559|NQO1_HUMAN NAD(P)H dehydrogenase [quinone] 1 OS=Homo sapiens OX=9606 GN=NQO1 PE=1 SV=1	1	7	7	7	28.1	30.867	1017500000	1060300000	1278800000	1.11887e+09	1694800000	1452200000	1549000000	1.56533e+09	0.714779	0.0141456
P15927	Replication protein A 32 kDa subunit	RPA2	P15927	sp|P15927|RFA2_HUMAN Replication protein A 32 kDa subunit OS=Homo sapiens OX=9606 GN=RPA2 PE=1 SV=1	1	4	4	4	25.9	29.247	1911000000	2103900000	2389500000	2134800000	1370700000	1336900000	1161600000	1.28973e+09	1.65523	0.00529184
P16422	Epithelial cell adhesion molecule	EPCAM	P16422	sp|P16422|EPCAM_HUMAN Epithelial cell adhesion molecule OS=Homo sapiens OX=9606 GN=EPCAM PE=1 SV=2	1	6	6	6	25.8	34.932	1022800000	1048500000	888210000	9.86503e+08	704600000	645460000	742030000	6.97363e+08	1.41462	0.00716274
P16615	Sarcoplasmic/endoplasmic reticulum calcium ATPase 2	ATP2A2	P16615;O14983;Q93084	sp|P16615|AT2A2_HUMAN Sarcoplasmic/endoplasmic reticulum calcium ATPase 2 OS=Homo sapiens OX=9606 GN=ATP2A2 PE=1 SV=1	3	30	30	30	35.9	114.76	7556400000	8042900000	8403700000	8001000000	5788900000	6527500000	5755300000	6023900000	1.32821	0.00492819
P17174	Aspartate aminotransferase, cytoplasmic	GOT1	P17174	"sp|P17174|AATC_HUMAN Aspartate aminotransferase, cytoplasmic OS=Homo sapiens OX=9606 GN=GOT1 PE=1 SV=3"	1	19	19	19	64.6	46.247	8516200000	8131400000	8624000000	8.42387e+09	7100200000	6627500000	7400900000	7.04287e+09	1.19609	0.00693122
P17655	Calpain-2 catalytic subunit	CAPN2	P17655	sp|P17655|CAN2_HUMAN Calpain-2 catalytic subunit OS=Homo sapiens OX=9606 GN=CAPN2 PE=1 SV=6	1	27	27	27	50.7	79.994	12382000000	12611000000	14512000000	1.31683e+10	17746000000	18304000000	18764000000	1.82713e+10	0.72071	0.0022772
P17987	T-complex protein 1 subunit alpha	TCP1	P17987	sp|P17987|TCPA_HUMAN T-complex protein 1 subunit alpha OS=Homo sapiens OX=9606 GN=TCP1 PE=1 SV=1	1	30	30	30	71.4	60.343	23748000000	24851000000	26364000000	2.49877e+10	22904000000	22633000000	21713000000	2.24167e+10	1.11469	0.0375736
P18074	General transcription and DNA repair factor IIH helicase subunit XPD	ERCC2	P18074	sp|P18074|ERCC2_HUMAN General transcription and DNA repair factor IIH helicase subunit XPD OS=Homo sapiens OX=9606 GN=ERCC2 PE=1 SV=1	1	3	3	3	4.6	86.908	142260000	135290000	105290000	1.27613e+08	183460000	205290000	178790000	189180000	0.67456	0.0116446
P18827	Syndecan-1	SDC1	P18827	sp|P18827|SDC1_HUMAN Syndecan-1 OS=Homo sapiens OX=9606 GN=SDC1 PE=1 SV=3	1	2	2	2	11.6	32.461	419840000	377050000	404480000	4.00457e+08	334750000	333910000	307490000	3.25383e+08	1.23072	0.00816466
P19525	Interferon-induced, double-stranded RNA-activated protein kinase	EIF2AK2	P19525	"sp|P19525|E2AK2_HUMAN Interferon-induced, double-stranded RNA-activated protein kinase OS=Homo sapiens OX=9606 GN=EIF2AK2 PE=1 SV=2"	1	15	15	15	31.4	62.094	3521900000	3879300000	3725000000	3.70873e+09	2846900000	2794300000	2926700000	2.85597e+09	1.29859	0.00151335
P20336	Ras-related protein Rab-3A	RAB3A	P20336	sp|P20336|RAB3A_HUMAN Ras-related protein Rab-3A OS=Homo sapiens OX=9606 GN=RAB3A PE=1 SV=1	1	2	1	1	10.5	24.984	289920000	322860000	326430000	313070000	460520000	496440000	375090000	4.44017e+08	0.705086	0.0257602
P20337	Ras-related protein Rab-3B	RAB3B	P20337;Q96E17	sp|P20337|RAB3B_HUMAN Ras-related protein Rab-3B OS=Homo sapiens OX=9606 GN=RAB3B PE=1 SV=2	2	6	5	5	31.5	24.758	740510000	699360000	698210000	7.12693e+08	952790000	904010000	956550000	9.37783e+08	0.759977	0.000505908
P20700	Lamin-B1	LMNB1	P20700	sp|P20700|LMNB1_HUMAN Lamin-B1 OS=Homo sapiens OX=9606 GN=LMNB1 PE=1 SV=2	1	37	34	35	62.8	66.408	19316000000	20358000000	21546000000	2.04067e+10	16643000000	16066000000	16520000000	1.64097e+10	1.24358	0.00391482
P20936	Ras GTPase-activating protein 1	RASA1	P20936	sp|P20936|RASA1_HUMAN Ras GTPase-activating protein 1 OS=Homo sapiens OX=9606 GN=RASA1 PE=1 SV=1	1	15	15	15	20.6	116.4	846050000	957600000	960130000	921260000	1176700000	1196600000	1181600000	1.18497e+09	0.777456	0.00228352
P21281	V-type proton ATPase subunit B, brain isoform	ATP6V1B2	P21281;P15313	"sp|P21281|VATB2_HUMAN V-type proton ATPase subunit B, brain isoform OS=Homo sapiens OX=9606 GN=ATP6V1B2 PE=1 SV=3"	2	17	17	17	46.6	56.5	5263400000	5968300000	6395600000	5.87577e+09	4422300000	4146200000	4686800000	4.41843e+09	1.32983	0.016248
P21283	V-type proton ATPase subunit C 1	ATP6V1C1	P21283;Q8NEY4	sp|P21283|VATC1_HUMAN V-type proton ATPase subunit C 1 OS=Homo sapiens OX=9606 GN=ATP6V1C1 PE=1 SV=4	2	18	18	18	50	43.941	2906100000	2624100000	3181200000	2903800000	2294000000	2214800000	2026200000	2.17833e+09	1.33304	0.0155457
P21291	Cysteine and glycine-rich protein 1	CSRP1	P21291	sp|P21291|CSRP1_HUMAN Cysteine and glycine-rich protein 1 OS=Homo sapiens OX=9606 GN=CSRP1 PE=1 SV=3	1	10	10	10	64.2	20.567	1967800000	2125400000	2312000000	2.13507e+09	1340900000	1462700000	1767200000	1523600000	1.40133	0.0191941
P21359	Neurofibromin	NF1	P21359	sp|P21359|NF1_HUMAN Neurofibromin OS=Homo sapiens OX=9606 GN=NF1 PE=1 SV=2	1	9	9	9	3.7	319.37	412880000	462610000	540680000	4.72057e+08	352500000	331820000	366220000	350180000	1.34804	0.0340379
P21980	Protein-glutamine gamma-glutamyltransferase 2	TGM2	P21980;O43548	sp|P21980|TGM2_HUMAN Protein-glutamine gamma-glutamyltransferase 2 OS=Homo sapiens OX=9606 GN=TGM2 PE=1 SV=2	2	24	23	24	40.9	77.328	5096400000	5478700000	6108900000	5.56133e+09	9538500000	9046200000	8105000000	8.89657e+09	0.62511	0.00290414
P22033	Methylmalonyl-CoA mutase, mitochondrial	MMUT	P22033	"sp|P22033|MUTA_HUMAN Methylmalonyl-CoA mutase, mitochondrial OS=Homo sapiens OX=9606 GN=MMUT PE=1 SV=4"	1	8	8	8	12.5	83.134	553390000	552550000	704900000	6.03613e+08	280690000	271260000	403200000	3.18383e+08	1.89587	0.0125025
P22102	Trifunctional purine biosynthetic protein adenosine-3	GART	P22102	sp|P22102|PUR2_HUMAN Trifunctional purine biosynthetic protein adenosine-3 OS=Homo sapiens OX=9606 GN=GART PE=1 SV=1	1	33	33	33	42.2	107.77	15828000000	17096000000	18267000000	1.70637e+10	14421000000	14039000000	14589000000	1.43497e+10	1.18913	0.0198653
P22307	Non-specific lipid-transfer protein	SCP2	P22307	sp|P22307|NLTP_HUMAN Non-specific lipid-transfer protein OS=Homo sapiens OX=9606 GN=SCP2 PE=1 SV=2	1	9	9	9	18.1	58.993	2536300000	2454300000	2651900000	2547500000	1930700000	2073100000	2208600000	2070800000	1.2302	0.0084329
P22314	Ubiquitin-like modifier-activating enzyme 1	UBA1	P22314	sp|P22314|UBA1_HUMAN Ubiquitin-like modifier-activating enzyme 1 OS=Homo sapiens OX=9606 GN=UBA1 PE=1 SV=3	1	36	36	36	47.4	117.85	20510000000	22847000000	25038000000	2.27983e+10	18606000000	18583000000	19234000000	1.88077e+10	1.21218	0.0394466
P23368	NAD-dependent malic enzyme, mitochondrial	ME2	P23368	"sp|P23368|MAOM_HUMAN NAD-dependent malic enzyme, mitochondrial OS=Homo sapiens OX=9606 GN=ME2 PE=1 SV=1"	1	15	15	15	39.6	65.443	3264600000	3597300000	4370300000	3.74407e+09	2578800000	2334500000	3004600000	2639300000	1.41858	0.0443278
P23378	Glycine dehydrogenase (decarboxylating), mitochondrial	GLDC	P23378	"sp|P23378|GCSP_HUMAN Glycine dehydrogenase (decarboxylating), mitochondrial OS=Homo sapiens OX=9606 GN=GLDC PE=1 SV=2"	1	10	10	10	14.2	112.73	458320000	410910000	467430000	4.45553e+08	723590000	745650000	900200000	7.89813e+08	0.564125	0.00410494
P23528	Cofilin-1	CFL1	P23528	sp|P23528|COF1_HUMAN Cofilin-1 OS=Homo sapiens OX=9606 GN=CFL1 PE=1 SV=3	1	15	11	15	73.5	18.502	40705000000	44241000000	31510000000	3.88187e+10	53415000000	52191000000	54346000000	5.33173e+10	0.728068	0.0195943
P23921	Ribonucleoside-diphosphate reductase large subunit	RRM1	P23921	sp|P23921|RIR1_HUMAN Ribonucleoside-diphosphate reductase large subunit OS=Homo sapiens OX=9606 GN=RRM1 PE=1 SV=1	1	13	13	13	23	90.069	1686000000	1788200000	1551300000	1.67517e+09	1088000000	1020700000	510050000	8.72917e+08	1.91904	0.0146678
P24941	Cyclin-dependent kinase 2	CDK2	P24941;Q00526	sp|P24941|CDK2_HUMAN Cyclin-dependent kinase 2 OS=Homo sapiens OX=9606 GN=CDK2 PE=1 SV=2	2	12	10	10	51.7	33.929	1367900000	1381700000	1880800000	1.54347e+09	898190000	1011600000	815810000	9.08533e+08	1.69886	0.0234395
P25205	DNA replication licensing factor MCM3	MCM3	P25205	sp|P25205|MCM3_HUMAN DNA replication licensing factor MCM3 OS=Homo sapiens OX=9606 GN=MCM3 PE=1 SV=3	1	35	35	35	49	90.98	12444000000	13354000000	12607000000	1.28017e+10	8444200000	8693100000	7505800000	8.21437e+09	1.55845	0.000555446
P25705	ATP synthase subunit alpha, mitochondrial	ATP5F1A	P25705	"sp|P25705|ATPA_HUMAN ATP synthase subunit alpha, mitochondrial OS=Homo sapiens OX=9606 GN=ATP5F1A PE=1 SV=1"	1	25	25	25	53.9	59.75	38473000000	41851000000	41691000000	4.06717e+10	33404000000	33158000000	37459000000	3.46737e+10	1.17298	0.0278707
P25786	Proteasome subunit alpha type-1	PSMA1	P25786	sp|P25786|PSA1_HUMAN Proteasome subunit alpha type-1 OS=Homo sapiens OX=9606 GN=PSMA1 PE=1 SV=1	1	13	13	13	52.9	29.555	10022000000	9812000000	9559700000	9797900000	9276200000	8906300000	9372800000	9185100000	1.06672	0.0348238
P25942	Tumor necrosis factor receptor superfamily member 5	CD40	P25942	sp|P25942|TNR5_HUMAN Tumor necrosis factor receptor superfamily member 5 OS=Homo sapiens OX=9606 GN=CD40 PE=1 SV=1	1	4	4	4	16.6	30.619	225160000	165380000	252220000	2.14253e+08	337970000	266110000	335000000	3.13027e+08	0.684457	0.0468452
P26006	Integrin alpha-3	ITGA3	P26006	sp|P26006|ITA3_HUMAN Integrin alpha-3 OS=Homo sapiens OX=9606 GN=ITGA3 PE=1 SV=5	1	20	20	20	21.5	116.61	3714100000	4373800000	3247500000	3.77847e+09	7385500000	6554000000	7030700000	6.99007e+09	0.540548	0.00138091
P26038	Moesin	MSN	P26038	sp|P26038|MOES_HUMAN Moesin OS=Homo sapiens OX=9606 GN=MSN PE=1 SV=3	1	33	22	24	54.2	67.819	17839000000	19149000000	19428000000	1.88053e+10	21994000000	21853000000	22866000000	2.22377e+10	0.845652	0.00417041
P26368	Splicing factor U2AF 65 kDa subunit	U2AF2	P26368	sp|P26368|U2AF2_HUMAN Splicing factor U2AF 65 kDa subunit OS=Homo sapiens OX=9606 GN=U2AF2 PE=1 SV=4	1	9	9	9	36	53.5	7435300000	6733600000	6457700000	6.87553e+09	5106100000	5460600000	5456200000	5.34097e+09	1.28732	0.00810045
P26583	High mobility group protein B2	HMGB2	P26583	sp|P26583|HMGB2_HUMAN High mobility group protein B2 OS=Homo sapiens OX=9606 GN=HMGB2 PE=1 SV=2	1	8	7	7	29.2	24.033	8950500000	8268700000	11972000000	9730400000	5775600000	5324400000	5109600000	5403200000	1.80086	0.0199938
P27694	Replication protein A 70 kDa DNA-binding subunit	RPA1	P27694	sp|P27694|RFA1_HUMAN Replication protein A 70 kDa DNA-binding subunit OS=Homo sapiens OX=9606 GN=RPA1 PE=1 SV=2	1	24	24	24	46.6	68.137	3945100000	4145500000	3889900000	3993500000	2915600000	2811500000	2473300000	2.73347e+09	1.46097	0.00122878
P27707	Deoxycytidine kinase	DCK	P27707	sp|P27707|DCK_HUMAN Deoxycytidine kinase OS=Homo sapiens OX=9606 GN=DCK PE=1 SV=1	1	8	8	8	29.6	30.518	746990000	694810000	743640000	728480000	464040000	529920000	480700000	4.91553e+08	1.482	0.000803272
P28065	Proteasome subunit beta type-9	PSMB9	P28065	sp|P28065|PSB9_HUMAN Proteasome subunit beta type-9 OS=Homo sapiens OX=9606 GN=PSMB9 PE=1 SV=2	1	3	3	3	15.5	23.264	820110000	694040000	708990000	7.41047e+08	1114600000	926760000	1123300000	1.05489e+09	0.702489	0.0141462
P28331	NADH-ubiquinone oxidoreductase 75 kDa subunit, mitochondrial	NDUFS1	P28331	"sp|P28331|NDUS1_HUMAN NADH-ubiquinone oxidoreductase 75 kDa subunit, mitochondrial OS=Homo sapiens OX=9606 GN=NDUFS1 PE=1 SV=3"	1	23	23	23	41.1	79.467	3036000000	3021300000	3715000000	3.25743e+09	2227500000	2566700000	2412800000	2.40233e+09	1.35595	0.026418
P28370	Probable global transcription activator SNF2L1	SMARCA1	P28370	sp|P28370|SMCA1_HUMAN Probable global transcription activator SNF2L1 OS=Homo sapiens OX=9606 GN=SMARCA1 PE=1 SV=2	1	23	12	12	21	122.6	704340000	744120000	836530000	7.61663e+08	651700000	511950000	424390000	5.29347e+08	1.43887	0.0391337
P28838	Cytosol aminopeptidase	LAP3	P28838	sp|P28838|AMPL_HUMAN Cytosol aminopeptidase OS=Homo sapiens OX=9606 GN=LAP3 PE=1 SV=3	1	19	19	19	48.9	56.166	4406900000	4681300000	4593900000	4560700000	3990700000	3644500000	4010700000	3.88197e+09	1.17484	0.00917378
P29218	Inositol monophosphatase 1	IMPA1	P29218	sp|P29218|IMPA1_HUMAN Inositol monophosphatase 1 OS=Homo sapiens OX=9606 GN=IMPA1 PE=1 SV=1	1	9	9	9	37.2	30.188	2439300000	2522600000	2621400000	2.52777e+09	1536100000	1390800000	1683300000	1.53673e+09	1.6449	0.000570715
P29317	Ephrin type-A receptor 2	EPHA2	P29317	sp|P29317|EPHA2_HUMAN Ephrin type-A receptor 2 OS=Homo sapiens OX=9606 GN=EPHA2 PE=1 SV=2	1	28	26	28	36.4	108.27	4600100000	4954100000	5265100000	4.93977e+09	3241200000	3264300000	2725100000	3.07687e+09	1.60545	0.00202442
P29323	Ephrin type-B receptor 2	EPHB2	P29323;P54762;P54760;P54753;Q9UF33;Q06187;P54764;P29322	sp|P29323|EPHB2_HUMAN Ephrin type-B receptor 2 OS=Homo sapiens OX=9606 GN=EPHB2 PE=1 SV=5	8	9	6	7	10.9	117.49	86920000	157710000	129570000	1.24733e+08	229340000	186020000	304450000	2.39937e+08	0.519859	0.0458387
P29373	Cellular retinoic acid-binding protein 2	CRABP2	P29373	sp|P29373|RABP2_HUMAN Cellular retinoic acid-binding protein 2 OS=Homo sapiens OX=9606 GN=CRABP2 PE=1 SV=2	1	6	6	6	37	15.693	913380000	840270000	816700000	8.56783e+08	634390000	589960000	450420000	5.58257e+08	1.53475	0.00884796
P29558	RNA-binding motif, single-stranded-interacting protein 1	RBMS1	P29558;Q6XE24	"sp|P29558|RBMS1_HUMAN RNA-binding motif, single-stranded-interacting protein 1 OS=Homo sapiens OX=9606 GN=RBMS1 PE=1 SV=3;sp|Q6XE24|RBMS3_HUMAN RNA-binding motif, single-stranded-interacting protein 3 OS=Homo sapiens OX=9606 GN=RBMS3 PE=1 SV=1"	2	2	2	2	7.4	44.505	413240000	455890000	408770000	4.25967e+08	477100000	517960000	502010000	4.99023e+08	0.853601	0.0188723
P29966	Myristoylated alanine-rich C-kinase substrate	MARCKS	P29966	sp|P29966|MARCS_HUMAN Myristoylated alanine-rich C-kinase substrate OS=Homo sapiens OX=9606 GN=MARCKS PE=1 SV=4	1	14	14	14	52.7	31.554	6759600000	4760400000	5671900000	5.73063e+09	7588100000	9167700000	10401000000	9.05227e+09	0.633061	0.0291804
P30048	Thioredoxin-dependent peroxide reductase, mitochondrial	PRDX3	P30048	"sp|P30048|PRDX3_HUMAN Thioredoxin-dependent peroxide reductase, mitochondrial OS=Homo sapiens OX=9606 GN=PRDX3 PE=1 SV=3"	1	10	10	10	54.7	27.692	25909000000	28465000000	27961000000	27445000000	19785000000	21003000000	24478000000	2.17553e+10	1.26153	0.0240814
P30086	Phosphatidylethanolamine-binding protein 1	PEBP1	P30086	sp|P30086|PEBP1_HUMAN Phosphatidylethanolamine-binding protein 1 OS=Homo sapiens OX=9606 GN=PEBP1 PE=1 SV=3	1	11	11	11	79.1	21.057	17580000000	17801000000	18492000000	1.79577e+10	14239000000	14437000000	16341000000	1.50057e+10	1.19673	0.0151467
P30153	Serine/threonine-protein phosphatase 2A 65 kDa regulatory subunit A alpha isoform	PPP2R1A	P30153	sp|P30153|2AAA_HUMAN Serine/threonine-protein phosphatase 2A 65 kDa regulatory subunit A alpha isoform OS=Homo sapiens OX=9606 GN=PPP2R1A PE=1 SV=4	1	26	20	26	57.7	65.308	21565000000	24459000000	25742000000	23922000000	20145000000	18906000000	19132000000	1.93943e+10	1.23345	0.0248424
P30530	Tyrosine-protein kinase receptor UFO	AXL	P30530	sp|P30530|UFO_HUMAN Tyrosine-protein kinase receptor UFO OS=Homo sapiens OX=9606 GN=AXL PE=1 SV=4	1	4	4	4	5.1	98.336	135850000	147900000	125260000	1.36337e+08	193810000	222570000	166790000	194390000	0.701356	0.0288408
P30876	DNA-directed RNA polymerase II subunit RPB2	POLR2B	P30876	sp|P30876|RPB2_HUMAN DNA-directed RNA polymerase II subunit RPB2 OS=Homo sapiens OX=9606 GN=POLR2B PE=1 SV=1	1	24	24	24	23.8	133.9	2222000000	2144500000	2680500000	2349000000	1851400000	1668400000	1866000000	1.79527e+09	1.30844	0.0364067
P31150	Rab GDP dissociation inhibitor alpha	GDI1	P31150	sp|P31150|GDIA_HUMAN Rab GDP dissociation inhibitor alpha OS=Homo sapiens OX=9606 GN=GDI1 PE=1 SV=2	1	16	8	8	46.5	50.582	1542200000	1575900000	1812200000	1.64343e+09	926470000	930580000	1169200000	1008750000	1.62918	0.00557299
P31327	Carbamoyl-phosphate synthase [ammonia], mitochondrial	CPS1	P31327	"sp|P31327|CPSM_HUMAN Carbamoyl-phosphate synthase [ammonia], mitochondrial OS=Homo sapiens OX=9606 GN=CPS1 PE=1 SV=2"	1	10	7	7	7.8	164.94	355660000	392110000	441230000	3.96333e+08	215890000	196920000	267580000	2.26797e+08	1.74753	0.00648865
P31939	Bifunctional purine biosynthesis protein PURH	ATIC	P31939	sp|P31939|PUR9_HUMAN Bifunctional purine biosynthesis protein PURH OS=Homo sapiens OX=9606 GN=ATIC PE=1 SV=3	1	34	34	34	77.2	64.615	20400000000	21247000000	23394000000	2.16803e+10	18354000000	18337000000	19579000000	1.87567e+10	1.15587	0.0407688
P31943	Heterogeneous nuclear ribonucleoprotein H	HNRNPH1	P31943	sp|P31943|HNRH1_HUMAN Heterogeneous nuclear ribonucleoprotein H OS=Homo sapiens OX=9606 GN=HNRNPH1 PE=1 SV=4	1	17	10	17	53.7	49.229	18304000000	21325000000	21905000000	2.05113e+10	17324000000	17241000000	16266000000	1.69437e+10	1.21056	0.037748
P31949	Protein S100-A11	S100A11	P31949	sp|P31949|S10AB_HUMAN Protein S100-A11 OS=Homo sapiens OX=9606 GN=S100A11 PE=1 SV=2	1	6	6	6	79	11.74	19361000000	20542000000	19218000000	19707000000	29684000000	37648000000	31741000000	3.30243e+10	0.596742	0.00534508
P32119	Peroxiredoxin-2	PRDX2	P32119	sp|P32119|PRDX2_HUMAN Peroxiredoxin-2 OS=Homo sapiens OX=9606 GN=PRDX2 PE=1 SV=5	1	10	9	9	57.6	21.892	3186000000	3481400000	3344200000	3337200000	2393300000	2297800000	2334000000	2341700000	1.42512	0.000376139
P32322	Pyrroline-5-carboxylate reductase 1, mitochondrial	PYCR1	P32322	"sp|P32322|P5CR1_HUMAN Pyrroline-5-carboxylate reductase 1, mitochondrial OS=Homo sapiens OX=9606 GN=PYCR1 PE=1 SV=2"	1	8	7	7	38.9	33.36	537370000	519130000	662360000	5.72953e+08	1336700000	874090000	1161400000	1.12406e+09	0.509716	0.0178903
P33121	Long-chain-fatty-acid--CoA ligase 1	ACSL1	P33121;Q9ULC5	sp|P33121|ACSL1_HUMAN Long-chain-fatty-acid--CoA ligase 1 OS=Homo sapiens OX=9606 GN=ACSL1 PE=1 SV=1	2	20	20	20	32.4	77.942	2026900000	1916400000	2248600000	2.06397e+09	3222800000	3110400000	3066400000	3133200000	0.658741	0.000588521
P33176	Kinesin-1 heavy chain	KIF5B	P33176	sp|P33176|KINH_HUMAN Kinesin-1 heavy chain OS=Homo sapiens OX=9606 GN=KIF5B PE=1 SV=1	1	36	30	36	40.8	109.68	6419300000	6633600000	7054200000	6.70237e+09	5191100000	5446100000	4704000000	5.11373e+09	1.31066	0.0051829
P33991	DNA replication licensing factor MCM4	MCM4	P33991;Q9UJA3	sp|P33991|MCM4_HUMAN DNA replication licensing factor MCM4 OS=Homo sapiens OX=9606 GN=MCM4 PE=1 SV=5	2	32	31	32	38.5	96.557	11070000000	13002000000	13202000000	1.24247e+10	7526200000	8200100000	6370500000	7365600000	1.68685	0.00425548
P33992	DNA replication licensing factor MCM5	MCM5	P33992	sp|P33992|MCM5_HUMAN DNA replication licensing factor MCM5 OS=Homo sapiens OX=9606 GN=MCM5 PE=1 SV=5	1	30	30	30	42.4	82.285	10034000000	11731000000	11285000000	1.10167e+10	7266500000	7477000000	6066600000	6936700000	1.58817	0.00370804
P33993	DNA replication licensing factor MCM7	MCM7	P33993	sp|P33993|MCM7_HUMAN DNA replication licensing factor MCM7 OS=Homo sapiens OX=9606 GN=MCM7 PE=1 SV=4	1	29	29	29	47.3	81.307	12133000000	11806000000	13633000000	12524000000	7808600000	7915000000	6641600000	7.45507e+09	1.67993	0.00187677
P35222	Catenin beta-1	CTNNB1	P35222	sp|P35222|CTNB1_HUMAN Catenin beta-1 OS=Homo sapiens OX=9606 GN=CTNNB1 PE=1 SV=1	1	26	22	26	42.9	85.496	4493300000	4643800000	5022100000	4.71973e+09	3631000000	3538800000	3911600000	3693800000	1.27774	0.00604106
P35237	Serpin B6	SERPINB6	P35237	sp|P35237|SPB6_HUMAN Serpin B6 OS=Homo sapiens OX=9606 GN=SERPINB6 PE=1 SV=3	1	15	14	15	49.2	42.621	3036900000	2876300000	3041100000	2.98477e+09	2256700000	2364000000	2668400000	2429700000	1.22845	0.0146067
P35244	Replication protein A 14 kDa subunit	RPA3	P35244	sp|P35244|RFA3_HUMAN Replication protein A 14 kDa subunit OS=Homo sapiens OX=9606 GN=RPA3 PE=1 SV=1	1	6	6	6	78.5	13.569	1445100000	1344600000	1615600000	1.46843e+09	1011800000	1089000000	1098000000	1.06627e+09	1.37717	0.0086152
P35249	Replication factor C subunit 4	RFC4	P35249	sp|P35249|RFC4_HUMAN Replication factor C subunit 4 OS=Homo sapiens OX=9606 GN=RFC4 PE=1 SV=2	1	7	7	7	24.5	39.681	630950000	535870000	536610000	567810000	455940000	489510000	439810000	4.61753e+08	1.22968	0.0381155
P35250	Replication factor C subunit 2	RFC2	P35250	sp|P35250|RFC2_HUMAN Replication factor C subunit 2 OS=Homo sapiens OX=9606 GN=RFC2 PE=1 SV=3	1	9	9	9	33.6	39.157	1202100000	1061700000	1289100000	1184300000	913460000	1016600000	809490000	9.13183e+08	1.29689	0.0384697
P35580	Myosin-10	MYH10	P35580	sp|P35580|MYH10_HUMAN Myosin-10 OS=Homo sapiens OX=9606 GN=MYH10 PE=1 SV=3	1	69	50	54	39.3	229	10920000000	11218000000	11203000000	1.11137e+10	7560700000	8105400000	10333000000	8.66637e+09	1.28239	0.0455961
P35611	Alpha-adducin	ADD1	P35611	sp|P35611|ADDA_HUMAN Alpha-adducin OS=Homo sapiens OX=9606 GN=ADD1 PE=1 SV=2	1	12	11	12	20.6	80.954	1646400000	1745600000	2015900000	1.80263e+09	1244600000	1203500000	1523100000	1.32373e+09	1.36178	0.0326126
P35613	Basigin	BSG	P35613	sp|P35613|BASI_HUMAN Basigin OS=Homo sapiens OX=9606 GN=BSG PE=1 SV=2	1	5	5	5	19.2	42.2	1794000000	1561200000	1932000000	1762400000	1472600000	1321800000	1386500000	1.39363e+09	1.26461	0.0341713
P35659	Protein DEK	DEK	P35659	sp|P35659|DEK_HUMAN Protein DEK OS=Homo sapiens OX=9606 GN=DEK PE=1 SV=1	1	11	11	11	30.4	42.674	3555100000	4061900000	3842800000	3.81993e+09	3221000000	3320100000	3237600000	3.25957e+09	1.17191	0.0201566
P35998	26S proteasome regulatory subunit 7	PSMC2	P35998	sp|P35998|PRS7_HUMAN 26S proteasome regulatory subunit 7 OS=Homo sapiens OX=9606 GN=PSMC2 PE=1 SV=3	1	22	22	22	55	48.633	7892000000	7544000000	8299100000	7911700000	6771500000	6576600000	6337600000	6561900000	1.2057	0.00583595
P36639	7,8-dihydro-8-oxoguanine triphosphatase	NUDT1	P36639	"sp|P36639|8ODP_HUMAN 7,8-dihydro-8-oxoguanine triphosphatase OS=Homo sapiens OX=9606 GN=NUDT1 PE=1 SV=3"	1	5	5	5	32	22.519	1058100000	1175200000	1284200000	1172500000	744450000	762020000	970140000	8.25537e+08	1.42029	0.0236511
P36873	Serine/threonine-protein phosphatase PP1-gamma catalytic subunit	PPP1CC	P36873	sp|P36873|PP1G_HUMAN Serine/threonine-protein phosphatase PP1-gamma catalytic subunit OS=Homo sapiens OX=9606 GN=PPP1CC PE=1 SV=1	1	15	3	3	52.6	36.983	1042400000	983970000	1389200000	1.13852e+09	583050000	698970000	596550000	626190000	1.81818	0.0176694
P37268	Squalene synthase	FDFT1	P37268	sp|P37268|FDFT_HUMAN Squalene synthase OS=Homo sapiens OX=9606 GN=FDFT1 PE=1 SV=1	1	4	4	4	12.2	48.115	98110000	113690000	84967000	9.89223e+07	156080000	161340000	132130000	149850000	0.660142	0.0141212
P38117	Electron transfer flavoprotein subunit beta	ETFB	P38117	sp|P38117|ETFB_HUMAN Electron transfer flavoprotein subunit beta OS=Homo sapiens OX=9606 GN=ETFB PE=1 SV=3	1	13	13	13	51.4	27.843	2458000000	2956300000	2774700000	2.72967e+09	1572800000	1569900000	2221600000	1788100000	1.52657	0.0226376
P38606	V-type proton ATPase catalytic subunit A	ATP6V1A	P38606	sp|P38606|VATA_HUMAN V-type proton ATPase catalytic subunit A OS=Homo sapiens OX=9606 GN=ATP6V1A PE=1 SV=2	1	19	19	19	39.5	68.303	6227100000	6657500000	7363000000	6749200000	4395900000	4260300000	5110800000	4589000000	1.47073	0.00696984
P39748	Flap endonuclease 1	FEN1	P39748	sp|P39748|FEN1_HUMAN Flap endonuclease 1 OS=Homo sapiens OX=9606 GN=FEN1 PE=1 SV=1	1	14	13	14	49.5	42.592	5366800000	5930200000	6561000000	5.95267e+09	3684200000	3886400000	3466600000	3.67907e+09	1.61798	0.00340347
P40261	Nicotinamide N-methyltransferase	NNMT	P40261	sp|P40261|NNMT_HUMAN Nicotinamide N-methyltransferase OS=Homo sapiens OX=9606 GN=NNMT PE=1 SV=1	1	15	15	15	68.6	29.574	19147000000	19459000000	21614000000	2.00733e+10	29747000000	30300000000	43954000000	34667000000	0.579033	0.0362881
P40306	Proteasome subunit beta type-10	PSMB10	P40306	sp|P40306|PSB10_HUMAN Proteasome subunit beta type-10 OS=Homo sapiens OX=9606 GN=PSMB10 PE=1 SV=1	1	7	7	7	29.7	28.936	569470000	485400000	624920000	559930000	925380000	872860000	924000000	9.07413e+08	0.617062	0.00140082
P40937	Replication factor C subunit 5	RFC5	P40937	sp|P40937|RFC5_HUMAN Replication factor C subunit 5 OS=Homo sapiens OX=9606 GN=RFC5 PE=1 SV=1	1	7	7	7	30	38.496	972430000	898070000	1170200000	1.01357e+09	563190000	703950000	506400000	591180000	1.71448	0.0135322
P40938	Replication factor C subunit 3	RFC3	P40938	sp|P40938|RFC3_HUMAN Replication factor C subunit 3 OS=Homo sapiens OX=9606 GN=RFC3 PE=1 SV=2	1	7	7	7	23.3	40.556	746170000	632230000	740930000	7.06443e+08	561600000	562510000	448280000	524130000	1.34784	0.0264231
P40939	Trifunctional enzyme subunit alpha, mitochondrial	HADHA	P40939	"sp|P40939|ECHA_HUMAN Trifunctional enzyme subunit alpha, mitochondrial OS=Homo sapiens OX=9606 GN=HADHA PE=1 SV=2"	1	26	26	26	46	82.999	14593000000	16028000000	17767000000	1.61293e+10	12524000000	11776000000	14222000000	1.28407e+10	1.25611	0.0481168
P41091	Eukaryotic translation initiation factor 2 subunit 3	EIF2S3	P41091;Q2VIR3	sp|P41091|IF2G_HUMAN Eukaryotic translation initiation factor 2 subunit 3 OS=Homo sapiens OX=9606 GN=EIF2S3 PE=1 SV=3;sp|Q2VIR3|IF2GL_HUMAN Eukaryotic translation initiation factor 2 subunit 3B OS=Homo sapiens OX=9606 GN=EIF2S3B PE=2 SV=2	2	19	19	19	52.5	51.109	11311000000	11757000000	10737000000	1.12683e+10	10453000000	9063400000	9716900000	9.74443e+09	1.15639	0.0377152
P41214	Eukaryotic translation initiation factor 2D	EIF2D	P41214	sp|P41214|EIF2D_HUMAN Eukaryotic translation initiation factor 2D OS=Homo sapiens OX=9606 GN=EIF2D PE=1 SV=3	1	4	4	4	8.6	64.706	387450000	400390000	355340000	381060000	217800000	276020000	209800000	234540000	1.62471	0.00410555
P41252	Isoleucine--tRNA ligase, cytoplasmic	IARS	P41252	"sp|P41252|SYIC_HUMAN Isoleucine--tRNA ligase, cytoplasmic OS=Homo sapiens OX=9606 GN=IARS PE=1 SV=2"	1	46	46	46	42.6	144.5	11118000000	12081000000	11510000000	1.15697e+10	10369000000	9707100000	10844000000	10306700000	1.12254	0.0431682
P41743	Protein kinase C iota type	PRKCI	P41743;Q05513	sp|P41743|KPCI_HUMAN Protein kinase C iota type OS=Homo sapiens OX=9606 GN=PRKCI PE=1 SV=2	2	9	9	9	23.7	68.262	1257500000	995870000	1181500000	1.14496e+09	1304600000	1567800000	1586000000	1.48613e+09	0.770427	0.0462721
P42166	Lamina-associated polypeptide 2, isoform alpha	TMPO	P42166	"sp|P42166|LAP2A_HUMAN Lamina-associated polypeptide 2, isoform alpha OS=Homo sapiens OX=9606 GN=TMPO PE=1 SV=2"	1	32	22	32	66	75.491	16139000000	16643000000	17524000000	1.67687e+10	13188000000	11958000000	12751000000	1.26323e+10	1.32744	0.00157946
P42224	Signal transducer and activator of transcription 1-alpha/beta	STAT1	P42224;Q14765	sp|P42224|STAT1_HUMAN Signal transducer and activator of transcription 1-alpha/beta OS=Homo sapiens OX=9606 GN=STAT1 PE=1 SV=2	2	34	34	34	54.8	87.334	22146000000	21811000000	24386000000	22781000000	34499000000	38350000000	48648000000	40499000000	0.562508	0.0146079
P42285	Exosome RNA helicase MTR4	MTREX	P42285	sp|P42285|MTREX_HUMAN Exosome RNA helicase MTR4 OS=Homo sapiens OX=9606 GN=MTREX PE=1 SV=3	1	27	27	27	33.5	117.8	4845100000	5443800000	5305800000	5.19823e+09	3991700000	3810000000	3784200000	3.86197e+09	1.34601	0.00225849
P42765	3-ketoacyl-CoA thiolase, mitochondrial	ACAA2	P42765	"sp|P42765|THIM_HUMAN 3-ketoacyl-CoA thiolase, mitochondrial OS=Homo sapiens OX=9606 GN=ACAA2 PE=1 SV=2"	1	10	10	10	35.5	41.924	2099600000	2461800000	2629300000	2396900000	1823100000	1694100000	2056200000	1857800000	1.29018	0.0461745
P42858	Huntingtin	HTT	P42858	sp|P42858|HD_HUMAN Huntingtin OS=Homo sapiens OX=9606 GN=HTT PE=1 SV=2	1	6	6	6	2.5	347.6	210060000	219610000	289780000	2.39817e+08	114730000	117470000	187870000	1.40023e+08	1.71269	0.0452294
P43243	Matrin-3	MATR3	P43243	sp|P43243|MATR3_HUMAN Matrin-3 OS=Homo sapiens OX=9606 GN=MATR3 PE=1 SV=2	1	32	32	32	46.9	94.622	25141000000	26157000000	26161000000	2.58197e+10	21486000000	24018000000	20836000000	2.21133e+10	1.16761	0.022667
P43246	DNA mismatch repair protein Msh2	MSH2	P43246	sp|P43246|MSH2_HUMAN DNA mismatch repair protein Msh2 OS=Homo sapiens OX=9606 GN=MSH2 PE=1 SV=1	1	25	25	25	28.8	104.74	3612400000	3873400000	4611800000	4.03253e+09	2947400000	2931300000	2626300000	2835000000	1.42241	0.0194698
P43304	Glycerol-3-phosphate dehydrogenase, mitochondrial	GPD2	P43304	"sp|P43304|GPDM_HUMAN Glycerol-3-phosphate dehydrogenase, mitochondrial OS=Homo sapiens OX=9606 GN=GPD2 PE=1 SV=3"	1	23	23	23	32.9	80.852	2287400000	2417000000	2383100000	2362500000	1640500000	1551300000	1688500000	1.62677e+09	1.45227	0.000192089
P43487	Ran-specific GTPase-activating protein	RANBP1	P43487;Q9C010	sp|P43487|RANG_HUMAN Ran-specific GTPase-activating protein OS=Homo sapiens OX=9606 GN=RANBP1 PE=1 SV=1	2	6	6	6	47.3	23.31	13089000000	13621000000	11846000000	12852000000	8505000000	9323100000	9102400000	8.97683e+09	1.43169	0.0026077
P43897	Elongation factor Ts, mitochondrial	TSFM	P43897	"sp|P43897|EFTS_HUMAN Elongation factor Ts, mitochondrial OS=Homo sapiens OX=9606 GN=TSFM PE=1 SV=2"	1	10	10	10	46.2	35.39	2564200000	2436100000	3162300000	2.72087e+09	1694600000	1457700000	1979500000	1710600000	1.59059	0.0200626
P45880	Voltage-dependent anion-selective channel protein 2	VDAC2	P45880	sp|P45880|VDAC2_HUMAN Voltage-dependent anion-selective channel protein 2 OS=Homo sapiens OX=9606 GN=VDAC2 PE=1 SV=2	1	14	14	14	63.9	31.566	11225000000	11517000000	11270000000	1.13373e+10	9564900000	9487700000	9219700000	9424100000	1.20301	0.000159136
P45973	Chromobox protein homolog 5	CBX5	P45973	sp|P45973|CBX5_HUMAN Chromobox protein homolog 5 OS=Homo sapiens OX=9606 GN=CBX5 PE=1 SV=1	1	11	10	11	53.4	22.225	4412600000	4535800000	4498100000	4.48217e+09	3837100000	3647100000	3926100000	3.80343e+09	1.17845	0.00165538
P46063	ATP-dependent DNA helicase Q1	RECQL	P46063	sp|P46063|RECQ1_HUMAN ATP-dependent DNA helicase Q1 OS=Homo sapiens OX=9606 GN=RECQL PE=1 SV=3	1	20	20	20	39.8	73.457	5227900000	4879100000	5509300000	5.20543e+09	3295900000	3122600000	3278200000	3.23223e+09	1.61048	0.000489407
P46109	Crk-like protein	CRKL	P46109	sp|P46109|CRKL_HUMAN Crk-like protein OS=Homo sapiens OX=9606 GN=CRKL PE=1 SV=1	1	8	8	8	40.9	33.777	1690100000	1690700000	1786700000	1722500000	1439100000	1468100000	1341900000	1.41637e+09	1.21614	0.00356972
P46459	Vesicle-fusing ATPase	NSF	P46459	sp|P46459|NSF_HUMAN Vesicle-fusing ATPase OS=Homo sapiens OX=9606 GN=NSF PE=1 SV=3	1	24	23	24	34.9	82.593	4463400000	4768400000	4913000000	4.71493e+09	2864100000	3185300000	3283300000	3110900000	1.51562	0.000939234
P47897	Glutamine--tRNA ligase	QARS	P47897	sp|P47897|SYQ_HUMAN Glutamine--tRNA ligase OS=Homo sapiens OX=9606 GN=QARS PE=1 SV=1	1	35	34	34	57.9	87.798	10068000000	10918000000	11764000000	1.09167e+10	9021800000	9170800000	8089300000	8.76063e+09	1.24611	0.0223063
P48047	ATP synthase subunit O, mitochondrial	ATP5PO	P48047	"sp|P48047|ATPO_HUMAN ATP synthase subunit O, mitochondrial OS=Homo sapiens OX=9606 GN=ATP5PO PE=1 SV=1"	1	9	9	9	57.7	23.277	6926000000	7243200000	7975400000	7.38153e+09	5281400000	5735900000	6365100000	5.79413e+09	1.27397	0.0229153
P48059	LIM and senescent cell antigen-like-containing domain protein 1	LIMS1	P48059;Q7Z4I7	sp|P48059|LIMS1_HUMAN LIM and senescent cell antigen-like-containing domain protein 1 OS=Homo sapiens OX=9606 GN=LIMS1 PE=1 SV=4	2	9	9	9	33.2	37.251	2057900000	1914600000	2208300000	2.06027e+09	1783600000	1735700000	1849000000	1.78943e+09	1.15135	0.0407979
P48426	Phosphatidylinositol 5-phosphate 4-kinase type-2 alpha	PIP4K2A	P48426	sp|P48426|PI42A_HUMAN Phosphatidylinositol 5-phosphate 4-kinase type-2 alpha OS=Homo sapiens OX=9606 GN=PIP4K2A PE=1 SV=2	1	8	5	8	21.9	46.224	755180000	623870000	688560000	6.89203e+08	837720000	930760000	945090000	9.04523e+08	0.761952	0.0131837
P48730	Casein kinase I isoform delta	CSNK1D	P48730;P49674	sp|P48730|KC1D_HUMAN Casein kinase I isoform delta OS=Homo sapiens OX=9606 GN=CSNK1D PE=1 SV=2;sp|P49674|KC1E_HUMAN Casein kinase I isoform epsilon OS=Homo sapiens OX=9606 GN=CSNK1E PE=1 SV=1	2	4	4	4	11.8	47.33	406190000	454390000	387870000	416150000	195880000	348040000	286590000	2.76837e+08	1.50323	0.0452026
P48739	Phosphatidylinositol transfer protein beta isoform	PITPNB	P48739	sp|P48739|PIPNB_HUMAN Phosphatidylinositol transfer protein beta isoform OS=Homo sapiens OX=9606 GN=PITPNB PE=1 SV=2	1	10	9	10	45	31.54	2576800000	2802200000	2584400000	2.65447e+09	1730000000	1588900000	1797100000	1.70533e+09	1.55657	0.000588487
P49321	Nuclear autoantigenic sperm protein	NASP	P49321	sp|P49321|NASP_HUMAN Nuclear autoantigenic sperm protein OS=Homo sapiens OX=9606 GN=NASP PE=1 SV=2	1	28	28	28	46.3	85.237	9948000000	11001000000	11871000000	10940000000	7182200000	7081600000	7102400000	7.12207e+09	1.53607	0.00236836
P49642	DNA primase small subunit	PRIM1	P49642	sp|P49642|PRI1_HUMAN DNA primase small subunit OS=Homo sapiens OX=9606 GN=PRIM1 PE=1 SV=1	1	5	5	5	16	49.901	273980000	273490000	323090000	2.90187e+08	197650000	186020000	133890000	172520000	1.68205	0.0100494
P49711	Transcriptional repressor CTCF	CTCF	P49711	sp|P49711|CTCF_HUMAN Transcriptional repressor CTCF OS=Homo sapiens OX=9606 GN=CTCF PE=1 SV=1	1	7	7	7	10.6	82.785	597470000	624160000	718920000	646850000	404660000	460600000	337280000	4.00847e+08	1.61371	0.00866087
P49736	DNA replication licensing factor MCM2	MCM2	P49736	sp|P49736|MCM2_HUMAN DNA replication licensing factor MCM2 OS=Homo sapiens OX=9606 GN=MCM2 PE=1 SV=4	1	29	29	29	40	101.89	10000000000	10201000000	12822000000	1.10077e+10	6996200000	6914500000	5190000000	6366900000	1.72889	0.0128005
P49756	RNA-binding protein 25	RBM25	P49756	sp|P49756|RBM25_HUMAN RNA-binding protein 25 OS=Homo sapiens OX=9606 GN=RBM25 PE=1 SV=3	1	18	18	18	23.4	100.18	2794800000	2549900000	3247300000	2864000000	2112200000	1970400000	2156400000	2.07967e+09	1.37714	0.0207896
P49915	GMP synthase [glutamine-hydrolyzing]	GMPS	P49915	sp|P49915|GUAA_HUMAN GMP synthase [glutamine-hydrolyzing] OS=Homo sapiens OX=9606 GN=GMPS PE=1 SV=1	1	25	25	25	51.5	76.715	4962000000	5198900000	5593700000	5.25153e+09	3717500000	4002300000	3701000000	3.80693e+09	1.37947	0.00228182
P50213	Isocitrate dehydrogenase [NAD] subunit alpha, mitochondrial	IDH3A	P50213	"sp|P50213|IDH3A_HUMAN Isocitrate dehydrogenase [NAD] subunit alpha, mitochondrial OS=Homo sapiens OX=9606 GN=IDH3A PE=1 SV=1"	1	9	9	9	31.1	39.591	1974500000	1953800000	2036300000	1988200000	1482800000	1365600000	1327600000	1392000000	1.4283	0.000352452
P50416	Carnitine O-palmitoyltransferase 1, liver isoform	CPT1A	P50416	"sp|P50416|CPT1A_HUMAN Carnitine O-palmitoyltransferase 1, liver isoform OS=Homo sapiens OX=9606 GN=CPT1A PE=1 SV=2"	1	9	9	9	13.6	88.367	542300000	521910000	568920000	5.44377e+08	717400000	620100000	711780000	6.83093e+08	0.796929	0.0156253
P50454	Serpin H1	SERPINH1	P50454	sp|P50454|SERPH_HUMAN Serpin H1 OS=Homo sapiens OX=9606 GN=SERPINH1 PE=1 SV=2	1	16	16	16	44	46.44	8033400000	8108700000	8382200000	8.17477e+09	9782800000	9086800000	9410300000	9.42663e+09	0.867199	0.00530163
P50502	Hsc70-interacting protein	ST13	P50502;Q8NFI4;Q8IZP2	sp|P50502|F10A1_HUMAN Hsc70-interacting protein OS=Homo sapiens OX=9606 GN=ST13 PE=1 SV=2;sp|Q8NFI4|F10A5_HUMAN Putative protein FAM10A5 OS=Homo sapiens OX=9606 GN=ST13P5 PE=5 SV=1;sp|Q8IZP2|ST134_HUMAN Putative protein FAM10A4 OS=Homo sapiens OX=9606 GN=S	3	9	9	9	27.4	41.331	11234000000	11259000000	12743000000	1.17453e+10	9806700000	9294200000	10557000000	9.88597e+09	1.18808	0.0398202
P50552	Vasodilator-stimulated phosphoprotein	VASP	P50552	sp|P50552|VASP_HUMAN Vasodilator-stimulated phosphoprotein OS=Homo sapiens OX=9606 GN=VASP PE=1 SV=3	1	12	12	12	37.9	39.829	1822500000	1063400000	2102500000	1662800000	2875800000	2595000000	3004700000	2.82517e+09	0.588567	0.0251428
P50579	Methionine aminopeptidase 2	METAP2	P50579	sp|P50579|MAP2_HUMAN Methionine aminopeptidase 2 OS=Homo sapiens OX=9606 GN=METAP2 PE=1 SV=1	1	14	14	14	31.6	52.891	2444100000	2105900000	2285200000	2278400000	1877400000	1657900000	1371800000	1635700000	1.39292	0.0217308
P50990	T-complex protein 1 subunit theta	CCT8	P50990	sp|P50990|TCPQ_HUMAN T-complex protein 1 subunit theta OS=Homo sapiens OX=9606 GN=CCT8 PE=1 SV=4	1	32	32	32	67.2	59.62	31911000000	35893000000	33719000000	33841000000	29673000000	30857000000	26801000000	2.91103e+10	1.16251	0.04688
P51003	Poly(A) polymerase alpha	PAPOLA	P51003;Q9NRJ5	sp|P51003|PAPOA_HUMAN Poly(A) polymerase alpha OS=Homo sapiens OX=9606 GN=PAPOLA PE=1 SV=4	2	8	8	8	11.5	82.842	244550000	245110000	325380000	271680000	137320000	168630000	186900000	1.64283e+08	1.65373	0.0244348
P51114	Fragile X mental retardation syndrome-related protein 1	FXR1	P51114	sp|P51114|FXR1_HUMAN Fragile X mental retardation syndrome-related protein 1 OS=Homo sapiens OX=9606 GN=FXR1 PE=1 SV=3	1	17	15	17	33	69.72	4109500000	3451300000	4797700000	4119500000	2610200000	2999600000	2392400000	2667400000	1.54439	0.027331
P51398	28S ribosomal protein S29, mitochondrial	DAP3	P51398	"sp|P51398|RT29_HUMAN 28S ribosomal protein S29, mitochondrial OS=Homo sapiens OX=9606 GN=DAP3 PE=1 SV=1"	1	10	10	10	37.4	45.566	1784300000	2016200000	1976900000	1925800000	1571000000	1492200000	1550600000	1.53793e+09	1.2522	0.0067861
P51452	Dual specificity protein phosphatase 3	DUSP3	P51452	sp|P51452|DUS3_HUMAN Dual specificity protein phosphatase 3 OS=Homo sapiens OX=9606 GN=DUSP3 PE=1 SV=1	1	6	6	6	39.5	20.478	1735200000	1358900000	1504000000	1532700000	1891500000	2118800000	2047800000	2.01937e+09	0.759	0.0193166
P51532	Transcription activator BRG1	SMARCA4	P51532;P51531	sp|P51532|SMCA4_HUMAN Transcription activator BRG1 OS=Homo sapiens OX=9606 GN=SMARCA4 PE=1 SV=2	2	18	18	18	12.8	184.64	1687400000	1753600000	1964300000	1.80177e+09	1345400000	1361800000	1319100000	1342100000	1.3425	0.00552111
P51610	Host cell factor 1	HCFC1	P51610;Q9Y5Z7	sp|P51610|HCFC1_HUMAN Host cell factor 1 OS=Homo sapiens OX=9606 GN=HCFC1 PE=1 SV=2	2	22	22	22	14.8	208.73	1939400000	2035600000	2076400000	2.01713e+09	1744000000	1675100000	1648000000	1.68903e+09	1.19425	0.00271954
P52272	Heterogeneous nuclear ribonucleoprotein M	HNRNPM	P52272	sp|P52272|HNRPM_HUMAN Heterogeneous nuclear ribonucleoprotein M OS=Homo sapiens OX=9606 GN=HNRNPM PE=1 SV=3	1	43	43	43	73.6	77.515	39917000000	36131000000	37519000000	3.78557e+10	33766000000	33440000000	30719000000	3.26417e+10	1.15973	0.0237751
P52434	DNA-directed RNA polymerases I, II, and III subunit RPABC3	POLR2H	P52434	"sp|P52434|RPAB3_HUMAN DNA-directed RNA polymerases I, II, and III subunit RPABC3 OS=Homo sapiens OX=9606 GN=POLR2H PE=1 SV=4"	1	5	5	5	38	17.143	1824600000	2167900000	2298200000	2096900000	1300100000	1313000000	1298700000	1.30393e+09	1.60813	0.0049568
P52565	Rho GDP-dissociation inhibitor 1	ARHGDIA	P52565	sp|P52565|GDIR1_HUMAN Rho GDP-dissociation inhibitor 1 OS=Homo sapiens OX=9606 GN=ARHGDIA PE=1 SV=3	1	11	11	11	65.2	23.207	10995000000	13057000000	12582000000	1.22113e+10	8680800000	8348400000	10534000000	9.18773e+09	1.32909	0.030568
P52701	DNA mismatch repair protein Msh6	MSH6	P52701	sp|P52701|MSH6_HUMAN DNA mismatch repair protein Msh6 OS=Homo sapiens OX=9606 GN=MSH6 PE=1 SV=2	1	33	33	33	33.5	152.78	4525400000	5330200000	5210200000	5.02193e+09	4287100000	4345000000	3746100000	4.12607e+09	1.21712	0.0466667
P52788	Spermine synthase	SMS	P52788	sp|P52788|SPSY_HUMAN Spermine synthase OS=Homo sapiens OX=9606 GN=SMS PE=1 SV=2	1	12	12	12	42.9	41.268	1944300000	2011400000	1704600000	1.88677e+09	2501600000	2153200000	2465500000	2.37343e+09	0.794952	0.0281507
P52943	Cysteine-rich protein 2	CRIP2	P52943	sp|P52943|CRIP2_HUMAN Cysteine-rich protein 2 OS=Homo sapiens OX=9606 GN=CRIP2 PE=1 SV=1	1	9	9	9	54.3	22.492	1432700000	1429000000	1446400000	1.43603e+09	2123200000	2448700000	2430100000	2334000000	0.615267	0.00105157
P52948	Nuclear pore complex protein Nup98-Nup96	NUP98	P52948	sp|P52948|NUP98_HUMAN Nuclear pore complex protein Nup98-Nup96 OS=Homo sapiens OX=9606 GN=NUP98 PE=1 SV=4	1	22	22	22	15.6	197.58	1865600000	1805700000	2155700000	1.94233e+09	1686300000	1387200000	1515800000	1.52977e+09	1.26969	0.0407925
P53384	Cytosolic Fe-S cluster assembly factor NUBP1	NUBP1	P53384	sp|P53384|NUBP1_HUMAN Cytosolic Fe-S cluster assembly factor NUBP1 OS=Homo sapiens OX=9606 GN=NUBP1 PE=1 SV=2	1	5	5	5	22.8	34.534	611100000	466250000	490700000	5.22683e+08	307150000	195850000	317150000	2.73383e+08	1.91191	0.013644
P53396	ATP-citrate synthase	ACLY	P53396	sp|P53396|ACLY_HUMAN ATP-citrate synthase OS=Homo sapiens OX=9606 GN=ACLY PE=1 SV=3	1	55	55	55	55.7	120.84	46883000000	47080000000	48586000000	4.75163e+10	55297000000	54114000000	52807000000	5.40727e+10	0.87875	0.00187128
P53618	Coatomer subunit beta	COPB1	P53618	sp|P53618|COPB_HUMAN Coatomer subunit beta OS=Homo sapiens OX=9606 GN=COPB1 PE=1 SV=3	1	35	35	35	45.8	107.14	10806000000	11417000000	10786000000	11003000000	8992900000	9628400000	9969000000	9530100000	1.15455	0.014019
P53680	AP-2 complex subunit sigma	AP2S1	P53680	sp|P53680|AP2S1_HUMAN AP-2 complex subunit sigma OS=Homo sapiens OX=9606 GN=AP2S1 PE=1 SV=2	1	3	3	3	16.9	17.018	420910000	427160000	344280000	397450000	506660000	551710000	541770000	533380000	0.745154	0.0105033
P53985	Monocarboxylate transporter 1	SLC16A1	P53985	sp|P53985|MOT1_HUMAN Monocarboxylate transporter 1 OS=Homo sapiens OX=9606 GN=SLC16A1 PE=1 SV=3	1	6	6	6	13	53.944	1105700000	1133700000	1258700000	1.16603e+09	687200000	626990000	624530000	646240000	1.80434	0.000534225
P53990	IST1 homolog	IST1	P53990	sp|P53990|IST1_HUMAN IST1 homolog OS=Homo sapiens OX=9606 GN=IST1 PE=1 SV=1	1	7	7	7	19.8	39.75	1132400000	1179200000	1220500000	1.17737e+09	1516400000	1439500000	1267100000	1.40767e+09	0.836396	0.041824
P54578	Ubiquitin carboxyl-terminal hydrolase 14	USP14	P54578	sp|P54578|UBP14_HUMAN Ubiquitin carboxyl-terminal hydrolase 14 OS=Homo sapiens OX=9606 GN=USP14 PE=1 SV=3	1	22	22	22	46.6	56.068	5023700000	4986900000	5572600000	5194400000	4027200000	4232600000	4115300000	4.12503e+09	1.25924	0.00574315
P54652	Heat shock-related 70 kDa protein 2	HSPA2	P54652	sp|P54652|HSP72_HUMAN Heat shock-related 70 kDa protein 2 OS=Homo sapiens OX=9606 GN=HSPA2 PE=1 SV=1	1	16	5	5	23.6	70.02	402560000	357980000	486510000	4.15683e+08	243000000	257830000	304160000	268330000	1.54915	0.0245962
P54687	Branched-chain-amino-acid aminotransferase, cytosolic	BCAT1	P54687	"sp|P54687|BCAT1_HUMAN Branched-chain-amino-acid aminotransferase, cytosolic OS=Homo sapiens OX=9606 GN=BCAT1 PE=1 SV=3"	1	10	10	10	31.9	42.966	1319700000	1684400000	1756800000	1.58697e+09	1851100000	2313700000	2250200000	2.13833e+09	0.742151	0.0496751
P54709	Sodium/potassium-transporting ATPase subunit beta-3	ATP1B3	P54709	sp|P54709|AT1B3_HUMAN Sodium/potassium-transporting ATPase subunit beta-3 OS=Homo sapiens OX=9606 GN=ATP1B3 PE=1 SV=1	1	8	8	8	35.8	31.512	2603200000	3262300000	3096300000	2.98727e+09	2281300000	2201100000	1903300000	2.12857e+09	1.40342	0.0199226
P54725	UV excision repair protein RAD23 homolog A	RAD23A	P54725	sp|P54725|RD23A_HUMAN UV excision repair protein RAD23 homolog A OS=Homo sapiens OX=9606 GN=RAD23A PE=1 SV=1	1	5	3	3	17.1	39.609	555780000	569820000	657740000	5.94447e+08	287300000	319710000	371570000	3.26193e+08	1.82238	0.00263387
P54886	Delta-1-pyrroline-5-carboxylate synthase	ALDH18A1	P54886	sp|P54886|P5CS_HUMAN Delta-1-pyrroline-5-carboxylate synthase OS=Homo sapiens OX=9606 GN=ALDH18A1 PE=1 SV=2	1	30	30	30	40.1	87.301	14294000000	14064000000	15024000000	1.44607e+10	10352000000	10859000000	10449000000	1.05533e+10	1.37025	0.000286007
P55060	Exportin-2	CSE1L	P55060	sp|P55060|XPO2_HUMAN Exportin-2 OS=Homo sapiens OX=9606 GN=CSE1L PE=1 SV=3	1	46	46	46	55.4	110.42	28812000000	29872000000	29725000000	2.94697e+10	23455000000	23694000000	22591000000	2.32467e+10	1.26769	0.000190143
P55081	Microfibrillar-associated protein 1	MFAP1	P55081	sp|P55081|MFAP1_HUMAN Microfibrillar-associated protein 1 OS=Homo sapiens OX=9606 GN=MFAP1 PE=1 SV=2	1	1	1	1	3.2	51.958	211760000	166780000	228230000	2.02257e+08	122790000	130400000	119460000	1.24217e+08	1.62826	0.0138626
P55084	Trifunctional enzyme subunit beta, mitochondrial	HADHB	P55084	"sp|P55084|ECHB_HUMAN Trifunctional enzyme subunit beta, mitochondrial OS=Homo sapiens OX=9606 GN=HADHB PE=1 SV=3"	1	21	21	21	53.6	51.294	9239900000	9441000000	10595000000	9.75863e+09	8163500000	8302400000	8803900000	8.42327e+09	1.15853	0.0453429
P55735	Protein SEC13 homolog	SEC13	P55735	sp|P55735|SEC13_HUMAN Protein SEC13 homolog OS=Homo sapiens OX=9606 GN=SEC13 PE=1 SV=3	1	7	7	7	31.4	35.54	2388000000	2241400000	2611000000	2.41347e+09	2064700000	1984700000	2031800000	2.02707e+09	1.19062	0.024562
P56134	ATP synthase subunit f, mitochondrial	ATP5MF	P56134	"sp|P56134|ATPK_HUMAN ATP synthase subunit f, mitochondrial OS=Homo sapiens OX=9606 GN=ATP5MF PE=1 SV=3"	1	3	3	3	39.4	10.918	590990000	582780000	690200000	6.21323e+08	472990000	376190000	400870000	4.16683e+08	1.49112	0.010526
P56182	Ribosomal RNA processing protein 1 homolog A	RRP1	P56182	sp|P56182|RRP1_HUMAN Ribosomal RNA processing protein 1 homolog A OS=Homo sapiens OX=9606 GN=RRP1 PE=1 SV=1	1	12	12	12	29.1	52.839	1055700000	938450000	997910000	9.97353e+08	826250000	813650000	870730000	8.36877e+08	1.19176	0.0134673
P56211	cAMP-regulated phosphoprotein 19	ARPP19	P56211	sp|P56211|ARP19_HUMAN cAMP-regulated phosphoprotein 19 OS=Homo sapiens OX=9606 GN=ARPP19 PE=1 SV=2	1	5	4	4	52.7	12.323	459960000	408300000	529300000	4.65853e+08	267740000	296910000	301040000	2.88563e+08	1.61439	0.00836518
P57105	Synaptojanin-2-binding protein	SYNJ2BP	P57105	sp|P57105|SYJ2B_HUMAN Synaptojanin-2-binding protein OS=Homo sapiens OX=9606 GN=SYNJ2BP PE=1 SV=2	1	4	4	4	29	15.928	837550000	714410000	752130000	768030000	325180000	544450000	507000000	4.58877e+08	1.67372	0.0158564
P60228	Eukaryotic translation initiation factor 3 subunit E	EIF3E	P60228	sp|P60228|EIF3E_HUMAN Eukaryotic translation initiation factor 3 subunit E OS=Homo sapiens OX=9606 GN=EIF3E PE=1 SV=1	1	18	18	18	47.2	52.22	9591100000	9977000000	9135700000	9.56793e+09	8582300000	8431200000	7894800000	8.30277e+09	1.15238	0.0168286
P60981	Destrin	DSTN	P60981	sp|P60981|DEST_HUMAN Destrin OS=Homo sapiens OX=9606 GN=DSTN PE=1 SV=3	1	10	9	9	58.2	18.506	5016000000	5465200000	4699900000	5.06037e+09	6429800000	5825100000	5893800000	6.04957e+09	0.836484	0.0278794
P60983	Glia maturation factor beta	GMFB	P60983;O60234	sp|P60983|GMFB_HUMAN Glia maturation factor beta OS=Homo sapiens OX=9606 GN=GMFB PE=1 SV=2	2	6	6	6	53.5	16.713	1741300000	1814500000	2473300000	2009700000	1207300000	1172100000	1286600000	1222000000	1.6446	0.0285979
P61026	Ras-related protein Rab-10	RAB10	P61026	sp|P61026|RAB10_HUMAN Ras-related protein Rab-10 OS=Homo sapiens OX=9606 GN=RAB10 PE=1 SV=1	1	10	8	10	47.5	22.541	6671800000	6170200000	7334000000	6.72533e+09	9570600000	10040000000	9002400000	9.53767e+09	0.705134	0.00337486
P61106	Ras-related protein Rab-14	RAB14	P61106	sp|P61106|RAB14_HUMAN Ras-related protein Rab-14 OS=Homo sapiens OX=9606 GN=RAB14 PE=1 SV=4	1	11	11	11	64.7	23.897	3826800000	3706600000	4025200000	3.85287e+09	3071800000	3529400000	3119300000	3.24017e+09	1.1891	0.0237259
P61165	Transmembrane protein 258	TMEM258	P61165	sp|P61165|TM258_HUMAN Transmembrane protein 258 OS=Homo sapiens OX=9606 GN=TMEM258 PE=1 SV=1	1	1	1	1	10.1	9.0788	174820000	204470000	207810000	195700000	131700000	107100000	152130000	130310000	1.5018	0.0173627
P61201	COP9 signalosome complex subunit 2	COPS2	P61201	sp|P61201|CSN2_HUMAN COP9 signalosome complex subunit 2 OS=Homo sapiens OX=9606 GN=COPS2 PE=1 SV=1	1	16	16	16	40.6	51.596	3905000000	3971400000	3286800000	3.72107e+09	2497800000	2693900000	2892800000	2.69483e+09	1.38081	0.0140124
P61604	10 kDa heat shock protein, mitochondrial	HSPE1	P61604	"sp|P61604|CH10_HUMAN 10 kDa heat shock protein, mitochondrial OS=Homo sapiens OX=9606 GN=HSPE1 PE=1 SV=2"	1	9	9	9	69.6	10.932	26659000000	24645000000	27962000000	26422000000	33195000000	29991000000	30501000000	31229000000	0.846073	0.0255798
P61758	Prefoldin subunit 3	VBP1	P61758	sp|P61758|PFD3_HUMAN Prefoldin subunit 3 OS=Homo sapiens OX=9606 GN=VBP1 PE=1 SV=4	1	8	8	8	45.2	22.626	2289100000	2147600000	2642300000	2.35967e+09	1759300000	1770500000	1839400000	1.78973e+09	1.31845	0.0187869
P61916	NPC intracellular cholesterol transporter 2	NPC2	P61916	sp|P61916|NPC2_HUMAN NPC intracellular cholesterol transporter 2 OS=Homo sapiens OX=9606 GN=NPC2 PE=1 SV=1	1	6	6	6	47.7	16.57	2374400000	2232500000	1947600000	2.18483e+09	3131400000	3039900000	2863000000	3.01143e+09	0.725513	0.00506112
P61964	WD repeat-containing protein 5	WDR5	P61964	sp|P61964|WDR5_HUMAN WD repeat-containing protein 5 OS=Homo sapiens OX=9606 GN=WDR5 PE=1 SV=1	1	6	6	6	24.3	36.588	785460000	960840000	917840000	8.88047e+08	572870000	645420000	715070000	6.44453e+08	1.37798	0.0219011
P61966	AP-1 complex subunit sigma-1A	AP1S1	P61966;Q96PC3;P56377	sp|P61966|AP1S1_HUMAN AP-1 complex subunit sigma-1A OS=Homo sapiens OX=9606 GN=AP1S1 PE=1 SV=1	3	3	3	3	20.3	18.733	194090000	207900000	203700000	2.01897e+08	152750000	130980000	138300000	1.40677e+08	1.43518	0.00128341
P61978	Heterogeneous nuclear ribonucleoprotein K	HNRNPK	P61978	sp|P61978|HNRPK_HUMAN Heterogeneous nuclear ribonucleoprotein K OS=Homo sapiens OX=9606 GN=HNRNPK PE=1 SV=1	1	24	24	24	60.3	50.976	61868000000	60542000000	61806000000	6.14053e+10	52568000000	50595000000	49507000000	50890000000	1.20663	0.000452876
P61981	14-3-3 protein gamma	YWHAG	P61981	sp|P61981|1433G_HUMAN 14-3-3 protein gamma OS=Homo sapiens OX=9606 GN=YWHAG PE=1 SV=2	1	13	9	9	58.3	28.302	10433000000	11685000000	10701000000	1.09397e+10	13612000000	13407000000	15001000000	1.40067e+10	0.781033	0.00818064
P62136	Serine/threonine-protein phosphatase PP1-alpha catalytic subunit	PPP1CA	P62136	sp|P62136|PP1A_HUMAN Serine/threonine-protein phosphatase PP1-alpha catalytic subunit OS=Homo sapiens OX=9606 GN=PPP1CA PE=1 SV=1	1	16	3	6	57	37.512	2382400000	2537400000	2855500000	2.59177e+09	1808900000	1740300000	1558600000	1702600000	1.52224	0.00490499
P62263	40S ribosomal protein S14	RPS14	P62263	sp|P62263|RS14_HUMAN 40S ribosomal protein S14 OS=Homo sapiens OX=9606 GN=RPS14 PE=1 SV=3	1	5	5	5	36.4	16.273	15084000000	17756000000	16194000000	1.63447e+10	13058000000	13269000000	12731000000	1.30193e+10	1.25541	0.0136321
P62314	Small nuclear ribonucleoprotein Sm D1	SNRPD1	P62314	sp|P62314|SMD1_HUMAN Small nuclear ribonucleoprotein Sm D1 OS=Homo sapiens OX=9606 GN=SNRPD1 PE=1 SV=1	1	5	5	5	54.6	13.281	5766400000	6324800000	7078700000	6.38997e+09	4643700000	4996100000	5367900000	5.00257e+09	1.27734	0.0329841
P62330	ADP-ribosylation factor 6	ARF6	P62330	sp|P62330|ARF6_HUMAN ADP-ribosylation factor 6 OS=Homo sapiens OX=9606 GN=ARF6 PE=1 SV=2	1	5	5	5	43.4	20.082	1396900000	1629300000	1459000000	1.49507e+09	2430100000	2558200000	2308800000	2.43237e+09	0.614655	0.000723221
P62805	Histone H4	HIST1H4A	P62805	sp|P62805|H4_HUMAN Histone H4 OS=Homo sapiens OX=9606 GN=HIST1H4A PE=1 SV=2	1	10	10	10	59.2	11.367	215010000000	221990000000	230200000000	222400000000	200150000000	188000000000	188470000000	1.92207e+11	1.15709	0.00698723
P62820	Ras-related protein Rab-1A	RAB1A	P62820	sp|P62820|RAB1A_HUMAN Ras-related protein Rab-1A OS=Homo sapiens OX=9606 GN=RAB1A PE=1 SV=3	1	9	4	8	47.8	22.677	4330100000	4314500000	4761900000	4.46883e+09	5447900000	5572600000	5277900000	5432800000	0.822565	0.0047372
P62906	60S ribosomal protein L10a	RPL10A	P62906	sp|P62906|RL10A_HUMAN 60S ribosomal protein L10a OS=Homo sapiens OX=9606 GN=RPL10A PE=1 SV=2	1	9	9	9	39.2	24.831	21581000000	23817000000	23045000000	2.28143e+10	19235000000	19853000000	17169000000	1.87523e+10	1.21661	0.0176403
P63151	Serine/threonine-protein phosphatase 2A 55 kDa regulatory subunit B alpha isoform	PPP2R2A	P63151;Q00005;Q9Y2T4	sp|P63151|2ABA_HUMAN Serine/threonine-protein phosphatase 2A 55 kDa regulatory subunit B alpha isoform OS=Homo sapiens OX=9606 GN=PPP2R2A PE=1 SV=1	3	14	8	14	36.9	51.691	2856800000	2293800000	1812600000	2.32107e+09	1304400000	1244800000	1392300000	1.31383e+09	1.76664	0.029796
P63208	S-phase kinase-associated protein 1	SKP1	P63208	sp|P63208|SKP1_HUMAN S-phase kinase-associated protein 1 OS=Homo sapiens OX=9606 GN=SKP1 PE=1 SV=2	1	9	9	9	57.1	18.658	2760100000	2897400000	2790100000	2.81587e+09	2555500000	2312400000	2483200000	2.45037e+09	1.14916	0.011781
P63261	Actin, cytoplasmic 2	ACTG1	P63261	"sp|P63261|ACTG_HUMAN Actin, cytoplasmic 2 OS=Homo sapiens OX=9606 GN=ACTG1 PE=1 SV=1"	1	21	2	21	72.8	41.792	484330000000	540610000000	555470000000	5.26803e+11	666700000000	674470000000	635880000000	6.59017e+11	0.799378	0.00584305
P67775	Serine/threonine-protein phosphatase 2A catalytic subunit alpha isoform	PPP2CA	P67775;P62714	sp|P67775|PP2AA_HUMAN Serine/threonine-protein phosphatase 2A catalytic subunit alpha isoform OS=Homo sapiens OX=9606 GN=PPP2CA PE=1 SV=1;sp|P62714|PP2AB_HUMAN Serine/threonine-protein phosphatase 2A catalytic subunit beta isoform OS=Homo sapiens OX=9606 G	2	13	12	13	60.5	35.594	5865400000	5775200000	6193300000	5.94463e+09	4572600000	5047600000	4908800000	4843000000	1.22747	0.00438252
P67870	Casein kinase II subunit beta	CSNK2B	P67870	sp|P67870|CSK2B_HUMAN Casein kinase II subunit beta OS=Homo sapiens OX=9606 GN=CSNK2B PE=1 SV=1	1	7	7	7	41.4	24.942	3411500000	3125700000	3485100000	3.34077e+09	2488200000	2751400000	2443300000	2.56097e+09	1.30449	0.0058876
P68363	Tubulin alpha-1B chain	TUBA1B	P68363;Q9H853	sp|P68363|TBA1B_HUMAN Tubulin alpha-1B chain OS=Homo sapiens OX=9606 GN=TUBA1B PE=1 SV=1	2	23		23	75.4	50.151	215690000000	236820000000	212170000000	221560000000	242090000000	260960000000	250320000000	2.51123e+11	0.882276	0.0351096
P68366	Tubulin alpha-4A chain	TUBA4A	P68366	sp|P68366|TBA4A_HUMAN Tubulin alpha-4A chain OS=Homo sapiens OX=9606 GN=TUBA4A PE=1 SV=1	1	21	4	4	60.3	49.924	1964200000	2303800000	2384600000	2.21753e+09	2538400000	2777100000	2704800000	2.67343e+09	0.82947	0.036107
P78417	Glutathione S-transferase omega-1	GSTO1	P78417	sp|P78417|GSTO1_HUMAN Glutathione S-transferase omega-1 OS=Homo sapiens OX=9606 GN=GSTO1 PE=1 SV=2	1	16	16	16	49.4	27.566	20212000000	18373000000	20842000000	19809000000	23974000000	23018000000	22246000000	2.30793e+10	0.8583	0.021579
P82664	28S ribosomal protein S10, mitochondrial	MRPS10	P82664	"sp|P82664|RT10_HUMAN 28S ribosomal protein S10, mitochondrial OS=Homo sapiens OX=9606 GN=MRPS10 PE=1 SV=2"	1	3	3	3	20.4	22.999	392850000	446930000	395110000	411630000	293890000	278080000	276820000	282930000	1.45488	0.00224191
P82673	28S ribosomal protein S35, mitochondrial	MRPS35	P82673	"sp|P82673|RT35_HUMAN 28S ribosomal protein S35, mitochondrial OS=Homo sapiens OX=9606 GN=MRPS35 PE=1 SV=1"	1	8	8	8	33.4	36.844	957670000	794270000	1108400000	9.53447e+08	580410000	680600000	628650000	6.29887e+08	1.51368	0.0273158
P82921	28S ribosomal protein S21, mitochondrial	MRPS21	P82921	"sp|P82921|RT21_HUMAN 28S ribosomal protein S21, mitochondrial OS=Homo sapiens OX=9606 GN=MRPS21 PE=1 SV=3"	1	2	2	2	29.9	10.688	202710000	221500000	238540000	2.20917e+08	135870000	164610000	179060000	1.59847e+08	1.38205	0.0203121
P82970	High mobility group nucleosome-binding domain-containing protein 5	HMGN5	P82970	sp|P82970|HMGN5_HUMAN High mobility group nucleosome-binding domain-containing protein 5 OS=Homo sapiens OX=9606 GN=HMGN5 PE=1 SV=1	1	3	3	3	14.2	31.524	977370000	594340000	919230000	8.30313e+08	461700000	448900000	542370000	4.84323e+08	1.71438	0.0478525
P83916	Chromobox protein homolog 1	CBX1	P83916	sp|P83916|CBX1_HUMAN Chromobox protein homolog 1 OS=Homo sapiens OX=9606 GN=CBX1 PE=1 SV=1	1	6	5	5	55.1	21.418	857220000	951810000	966960000	925330000	609130000	505270000	524270000	5.46223e+08	1.69405	0.00127125
P84022	Mothers against decapentaplegic homolog 3	SMAD3	P84022;Q15796;O15198	sp|P84022|SMAD3_HUMAN Mothers against decapentaplegic homolog 3 OS=Homo sapiens OX=9606 GN=SMAD3 PE=1 SV=1;sp|Q15796|SMAD2_HUMAN Mothers against decapentaplegic homolog 2 OS=Homo sapiens OX=9606 GN=SMAD2 PE=1 SV=1	3	6	5	6	19.5	48.08	434300000	464030000	507850000	4.68727e+08	575520000	576470000	581710000	577900000	0.811086	0.00703083
P98179	RNA-binding protein 3	RBM3	P98179	sp|P98179|RBM3_HUMAN RNA-binding protein 3 OS=Homo sapiens OX=9606 GN=RBM3 PE=1 SV=1	1	4	4	4	44.6	17.17	2230600000	2357200000	2987900000	2.52523e+09	1502300000	1961900000	1066900000	1.51037e+09	1.67193	0.0436737
Q00059	Transcription factor A, mitochondrial	TFAM	Q00059	"sp|Q00059|TFAM_HUMAN Transcription factor A, mitochondrial OS=Homo sapiens OX=9606 GN=TFAM PE=1 SV=1"	1	9	9	9	28.5	29.096	2422500000	2690900000	2567300000	2.56023e+09	1717300000	1904400000	2222900000	1948200000	1.31415	0.0213748
Q00341	Vigilin	HDLBP	Q00341	sp|Q00341|VIGLN_HUMAN Vigilin OS=Homo sapiens OX=9606 GN=HDLBP PE=1 SV=2	1	47	47	47	44.3	141.45	12785000000	12759000000	12817000000	12787000000	12051000000	12343000000	11788000000	1.20607e+10	1.06022	0.0107661
Q00610	Clathrin heavy chain 1	CLTC	Q00610;P53675	sp|Q00610|CLH1_HUMAN Clathrin heavy chain 1 OS=Homo sapiens OX=9606 GN=CLTC PE=1 SV=5	2	82	82	82	61.3	191.61	89871000000	98160000000	97119000000	95050000000	102550000000	105100000000	106370000000	1.04673e+11	0.908063	0.0275242
Q00688	Peptidyl-prolyl cis-trans isomerase FKBP3	FKBP3	Q00688	sp|Q00688|FKBP3_HUMAN Peptidyl-prolyl cis-trans isomerase FKBP3 OS=Homo sapiens OX=9606 GN=FKBP3 PE=1 SV=1	1	9	9	9	48.7	25.177	6503900000	6319700000	6800600000	6541400000	5254400000	4923000000	5989400000	5.38893e+09	1.21386	0.0287817
Q00839	Heterogeneous nuclear ribonucleoprotein U	HNRNPU	Q00839	sp|Q00839|HNRPU_HUMAN Heterogeneous nuclear ribonucleoprotein U OS=Homo sapiens OX=9606 GN=HNRNPU PE=1 SV=6	1	31	31	31	41.1	90.583	55912000000	58160000000	58887000000	57653000000	51540000000	51971000000	46364000000	4.99583e+10	1.15402	0.0186999
Q01105	Protein SET	SET	Q01105;P0DME0	sp|Q01105|SET_HUMAN Protein SET OS=Homo sapiens OX=9606 GN=SET PE=1 SV=3;sp|P0DME0|SETLP_HUMAN Protein SETSIP OS=Homo sapiens OX=9606 GN=SETSIP PE=1 SV=1	2	8	8	8	43.4	33.488	17139000000	18106000000	16613000000	17286000000	12724000000	11779000000	13060000000	12521000000	1.38056	0.0012087
Q01518	Adenylyl cyclase-associated protein 1	CAP1	Q01518	sp|Q01518|CAP1_HUMAN Adenylyl cyclase-associated protein 1 OS=Homo sapiens OX=9606 GN=CAP1 PE=1 SV=5	1	23	22	23	59.4	51.901	20599000000	20405000000	17709000000	19571000000	22330000000	22062000000	22753000000	2.23817e+10	0.874421	0.0421449
Q01658	Protein Dr1	DR1	Q01658	sp|Q01658|NC2B_HUMAN Protein Dr1 OS=Homo sapiens OX=9606 GN=DR1 PE=1 SV=1	1	3	3	3	25.6	19.443	308790000	291590000	289500000	2.96627e+08	197470000	192840000	140600000	176970000	1.67614	0.00339699
Q01780	Exosome component 10	EXOSC10	Q01780	sp|Q01780|EXOSX_HUMAN Exosome component 10 OS=Homo sapiens OX=9606 GN=EXOSC10 PE=1 SV=2	1	15	15	15	22.7	100.83	1099100000	1176300000	1175000000	1.15013e+09	716820000	833320000	672830000	740990000	1.55216	0.0016564
Q01970	1-phosphatidylinositol 4,5-bisphosphate phosphodiesterase beta-3	PLCB3	Q01970	"sp|Q01970|PLCB3_HUMAN 1-phosphatidylinositol 4,5-bisphosphate phosphodiesterase beta-3 OS=Homo sapiens OX=9606 GN=PLCB3 PE=1 SV=2"	1	10	10	10	10	138.8	368540000	361040000	438430000	3.89337e+08	547590000	505850000	448550000	5.00663e+08	0.777642	0.0422814
Q02790	Peptidyl-prolyl cis-trans isomerase FKBP4	FKBP4	Q02790	sp|Q02790|FKBP4_HUMAN Peptidyl-prolyl cis-trans isomerase FKBP4 OS=Homo sapiens OX=9606 GN=FKBP4 PE=1 SV=3	1	26	26	26	64.7	51.804	14062000000	14954000000	14406000000	14474000000	12759000000	11545000000	10974000000	1.17593e+10	1.23085	0.00984153
Q02978	Mitochondrial 2-oxoglutarate/malate carrier protein	SLC25A11	Q02978	sp|Q02978|M2OM_HUMAN Mitochondrial 2-oxoglutarate/malate carrier protein OS=Homo sapiens OX=9606 GN=SLC25A11 PE=1 SV=3	1	12	12	12	41.4	34.061	1582300000	1504700000	1606100000	1.56437e+09	1179500000	1244700000	1339000000	1254400000	1.2471	0.00504245
Q03135	Caveolin-1	CAV1	Q03135;P56539	sp|Q03135|CAV1_HUMAN Caveolin-1 OS=Homo sapiens OX=9606 GN=CAV1 PE=1 SV=4	2	8	8	8	51.1	20.471	6369300000	6594700000	8341500000	7.10183e+09	9249700000	9067700000	9276400000	9.19793e+09	0.772112	0.028708
Q03154	Aminoacylase-1	ACY1	Q03154	sp|Q03154|ACY1_HUMAN Aminoacylase-1 OS=Homo sapiens OX=9606 GN=ACY1 PE=1 SV=1	1	8	8	8	21.8	45.884	281930000	310270000	263630000	2.85277e+08	544360000	537530000	618430000	5.66773e+08	0.503335	0.000651091
Q03252	Lamin-B2	LMNB2	Q03252	sp|Q03252|LMNB2_HUMAN Lamin-B2 OS=Homo sapiens OX=9606 GN=LMNB2 PE=1 SV=4	1	32	29	29	53.4	69.948	11524000000	11006000000	10632000000	11054000000	7975400000	8338200000	8903800000	8405800000	1.31504	0.00209913
Q04323	UBX domain-containing protein 1	UBXN1	Q04323	sp|Q04323|UBXN1_HUMAN UBX domain-containing protein 1 OS=Homo sapiens OX=9606 GN=UBXN1 PE=1 SV=2	1	10	10	10	44.1	33.325	2490100000	2673700000	2724600000	2.62947e+09	2355900000	2291600000	2027800000	2225100000	1.18173	0.0303444
Q04446	1,4-alpha-glucan-branching enzyme	GBE1	Q04446	"sp|Q04446|GLGB_HUMAN 1,4-alpha-glucan-branching enzyme OS=Homo sapiens OX=9606 GN=GBE1 PE=1 SV=3"	1	15	15	15	28.8	80.473	2253200000	2141200000	2715600000	2370000000	1419300000	1574500000	1891300000	1.62837e+09	1.45545	0.0296487
Q04637	Eukaryotic translation initiation factor 4 gamma 1	EIF4G1	Q04637;REV__Q8NEG2	sp|Q04637|IF4G1_HUMAN Eukaryotic translation initiation factor 4 gamma 1 OS=Homo sapiens OX=9606 GN=EIF4G1 PE=1 SV=4	2	47	42	47	34.8	175.49	18362000000	18414000000	22232000000	1.96693e+10	13768000000	13548000000	10982000000	12766000000	1.54076	0.0115303
Q04760	Lactoylglutathione lyase	GLO1	Q04760	sp|Q04760|LGUL_HUMAN Lactoylglutathione lyase OS=Homo sapiens OX=9606 GN=GLO1 PE=1 SV=4	1	10	10	10	60.9	20.777	8511800000	9835200000	8783800000	9043600000	6345100000	6210500000	7076800000	6.54413e+09	1.38194	0.00673007
Q05048	Cleavage stimulation factor subunit 1	CSTF1	Q05048	sp|Q05048|CSTF1_HUMAN Cleavage stimulation factor subunit 1 OS=Homo sapiens OX=9606 GN=CSTF1 PE=1 SV=1	1	8	8	8	31.1	48.357	1594400000	1573200000	1288700000	1.48543e+09	919460000	1093300000	1227600000	1080120000	1.37525	0.0380596
Q05519	Serine/arginine-rich splicing factor 11	SRSF11	Q05519	sp|Q05519|SRS11_HUMAN Serine/arginine-rich splicing factor 11 OS=Homo sapiens OX=9606 GN=SRSF11 PE=1 SV=1	1	6	6	6	16.9	53.542	1495900000	1729300000	1713300000	1.64617e+09	1241300000	1313600000	1397500000	1.31747e+09	1.24949	0.0200324
Q06710	Paired box protein Pax-8	PAX8	Q06710	sp|Q06710|PAX8_HUMAN Paired box protein Pax-8 OS=Homo sapiens OX=9606 GN=PAX8 PE=1 SV=2	1	3	3	3	11.1	48.217	184010000	177080000	212000000	191030000	357590000	333170000	258290000	316350000	0.603856	0.0168124
Q06830	Peroxiredoxin-1	PRDX1	Q06830	sp|Q06830|PRDX1_HUMAN Peroxiredoxin-1 OS=Homo sapiens OX=9606 GN=PRDX1 PE=1 SV=1	1	15	11	15	72.9	22.11	100650000000	104660000000	116920000000	107410000000	147870000000	142790000000	140980000000	143880000000	0.746525	0.0023549
Q07021	Complement component 1 Q subcomponent-binding protein, mitochondrial	C1QBP	Q07021	"sp|Q07021|C1QBP_HUMAN Complement component 1 Q subcomponent-binding protein, mitochondrial OS=Homo sapiens OX=9606 GN=C1QBP PE=1 SV=1"	1	6	6	6	31.6	31.362	6486300000	6414200000	6889300000	6596600000	4414900000	4896600000	5002700000	4771400000	1.38253	0.0014478
Q07617	Sperm-associated antigen 1	SPAG1	Q07617	sp|Q07617|SPAG1_HUMAN Sperm-associated antigen 1 OS=Homo sapiens OX=9606 GN=SPAG1 PE=1 SV=3	1	5	5	5	7.3	103.64	357030000	374020000	390960000	3.74003e+08	228440000	284060000	230760000	2.47753e+08	1.50958	0.00361607
Q07666	KH domain-containing, RNA-binding, signal transduction-associated protein 1	KHDRBS1	Q07666;O75525;Q5VWX1	"sp|Q07666|KHDR1_HUMAN KH domain-containing, RNA-binding, signal transduction-associated protein 1 OS=Homo sapiens OX=9606 GN=KHDRBS1 PE=1 SV=1"	3	6	6	6	17.6	48.227	8782700000	8180200000	10129000000	9.03063e+09	6843200000	5819300000	7286300000	6649600000	1.35807	0.0299303
Q07960	Rho GTPase-activating protein 1	ARHGAP1	Q07960	sp|Q07960|RHG01_HUMAN Rho GTPase-activating protein 1 OS=Homo sapiens OX=9606 GN=ARHGAP1 PE=1 SV=1	1	17	17	17	53.8	50.435	3947500000	3883700000	3881300000	3.90417e+09	5234300000	5379400000	5904500000	5.50607e+09	0.709066	0.00144016
Q08211	ATP-dependent RNA helicase A	DHX9	Q08211	sp|Q08211|DHX9_HUMAN ATP-dependent RNA helicase A OS=Homo sapiens OX=9606 GN=DHX9 PE=1 SV=4	1	42	42	42	41.3	140.96	29279000000	30796000000	34300000000	3.14583e+10	25258000000	25653000000	24263000000	25058000000	1.25542	0.0142907
Q08257	Quinone oxidoreductase	CRYZ	Q08257	sp|Q08257|QOR_HUMAN Quinone oxidoreductase OS=Homo sapiens OX=9606 GN=CRYZ PE=1 SV=1	1	17	17	17	68.1	35.206	10612000000	9720500000	12443000000	1.09252e+10	13892000000	12810000000	15354000000	1.40187e+10	0.77933	0.0468129
Q08378	Golgin subfamily A member 3	GOLGA3	Q08378	sp|Q08378|GOGA3_HUMAN Golgin subfamily A member 3 OS=Homo sapiens OX=9606 GN=GOLGA3 PE=1 SV=2	1	18	18	18	15.6	167.35	720990000	1152500000	1024500000	9.65997e+08	404400000	520440000	584270000	5.03037e+08	1.92033	0.0286755
Q08623	Pseudouridine-5-phosphatase	PUDP	Q08623	sp|Q08623|HDHD1_HUMAN Pseudouridine-5-phosphatase OS=Homo sapiens OX=9606 GN=PUDP PE=1 SV=3	1	3	3	3	18.4	25.249	135590000	164600000	155250000	1.51813e+08	129440000	85669000	97133000	1.04081e+08	1.45861	0.0380018
Q08752	Peptidyl-prolyl cis-trans isomerase D	PPID	Q08752	sp|Q08752|PPID_HUMAN Peptidyl-prolyl cis-trans isomerase D OS=Homo sapiens OX=9606 GN=PPID PE=1 SV=3	1	11	11	11	31.1	40.763	903540000	992860000	878190000	9.24863e+08	697630000	850040000	664160000	7.37277e+08	1.25443	0.0487079
Q08945	FACT complex subunit SSRP1	SSRP1	Q08945	sp|Q08945|SSRP1_HUMAN FACT complex subunit SSRP1 OS=Homo sapiens OX=9606 GN=SSRP1 PE=1 SV=1	1	21	21	21	38.1	81.074	8469700000	8793800000	9936800000	9.06677e+09	7630000000	6960300000	7276400000	7288900000	1.24391	0.0214989
Q08AD1	Calmodulin-regulated spectrin-associated protein 2	CAMSAP2	Q08AD1	sp|Q08AD1|CAMP2_HUMAN Calmodulin-regulated spectrin-associated protein 2 OS=Homo sapiens OX=9606 GN=CAMSAP2 PE=1 SV=3	1	4	4	4	3.2	168.09	140120000	175680000	206950000	174250000	394570000	392330000	258460000	3.48453e+08	0.500067	0.0236383
Q08J23	tRNA (cytosine(34)-C(5))-methyltransferase	NSUN2	Q08J23	sp|Q08J23|NSUN2_HUMAN tRNA (cytosine(34)-C(5))-methyltransferase OS=Homo sapiens OX=9606 GN=NSUN2 PE=1 SV=2	1	23	23	23	39.6	86.47	3751700000	3365800000	3934600000	3.68403e+09	3171700000	3090900000	2551300000	2.93797e+09	1.25394	0.0439655
Q09028	Histone-binding protein RBBP4	RBBP4	Q09028	sp|Q09028|RBBP4_HUMAN Histone-binding protein RBBP4 OS=Homo sapiens OX=9606 GN=RBBP4 PE=1 SV=3	1	14	9	14	53.4	47.655	9802900000	9377500000	10524000000	9.90147e+09	7527600000	7893800000	6412000000	7277800000	1.3605	0.00925264
Q09161	Nuclear cap-binding protein subunit 1	NCBP1	Q09161	sp|Q09161|NCBP1_HUMAN Nuclear cap-binding protein subunit 1 OS=Homo sapiens OX=9606 GN=NCBP1 PE=1 SV=1	1	18	18	18	30.9	91.838	1420100000	1456900000	1776200000	1.55107e+09	1025700000	1120300000	1045900000	1.06397e+09	1.45782	0.0139736
Q09666	Neuroblast differentiation-associated protein AHNAK	AHNAK	Q09666;P48552	sp|Q09666|AHNK_HUMAN Neuroblast differentiation-associated protein AHNAK OS=Homo sapiens OX=9606 GN=AHNAK PE=1 SV=2	2	265	264	265	70.8	629.09	203860000000	216870000000	238490000000	219740000000	296550000000	290170000000	348910000000	3.11877e+11	0.704573	0.0121398
Q12765	Secernin-1	SCRN1	Q12765	sp|Q12765|SCRN1_HUMAN Secernin-1 OS=Homo sapiens OX=9606 GN=SCRN1 PE=1 SV=2	1	10	10	10	25.6	46.382	3288000000	2914100000	3467300000	3.22313e+09	2552800000	2516900000	2753600000	2.60777e+09	1.23598	0.0262661
Q12792	Twinfilin-1	TWF1	Q12792	sp|Q12792|TWF1_HUMAN Twinfilin-1 OS=Homo sapiens OX=9606 GN=TWF1 PE=1 SV=3	1	15	14	14	51.7	40.282	4942000000	4636900000	5224500000	4.93447e+09	3576300000	3463200000	3947400000	3662300000	1.34737	0.00474353
Q12874	Splicing factor 3A subunit 3	SF3A3	Q12874	sp|Q12874|SF3A3_HUMAN Splicing factor 3A subunit 3 OS=Homo sapiens OX=9606 GN=SF3A3 PE=1 SV=1	1	15	15	15	31.3	58.848	3125000000	3681900000	3618900000	3.47527e+09	2855900000	2687400000	2757700000	2767000000	1.25597	0.0179014
Q12904	Aminoacyl tRNA synthase complex-interacting multifunctional protein 1	AIMP1	Q12904	sp|Q12904|AIMP1_HUMAN Aminoacyl tRNA synthase complex-interacting multifunctional protein 1 OS=Homo sapiens OX=9606 GN=AIMP1 PE=1 SV=2	1	17	17	17	75	34.352	5946400000	6377700000	6545800000	6.28997e+09	4288900000	5028100000	4645900000	4654300000	1.35143	0.00418393
Q12905	Interleukin enhancer-binding factor 2	ILF2	Q12905	sp|Q12905|ILF2_HUMAN Interleukin enhancer-binding factor 2 OS=Homo sapiens OX=9606 GN=ILF2 PE=1 SV=2	1	17	17	17	65.1	43.062	14299000000	16195000000	15325000000	15273000000	12614000000	12398000000	12817000000	1.26097e+10	1.21121	0.00899546
Q13042	Cell division cycle protein 16 homolog	CDC16	Q13042	sp|Q13042|CDC16_HUMAN Cell division cycle protein 16 homolog OS=Homo sapiens OX=9606 GN=CDC16 PE=1 SV=2	1	6	6	6	8.5	71.655	215880000	226420000	226780000	2.23027e+08	170910000	174880000	192890000	179560000	1.24207	0.004735
Q13155	Aminoacyl tRNA synthase complex-interacting multifunctional protein 2	AIMP2	Q13155	sp|Q13155|AIMP2_HUMAN Aminoacyl tRNA synthase complex-interacting multifunctional protein 2 OS=Homo sapiens OX=9606 GN=AIMP2 PE=1 SV=2	1	10	10	10	40.6	35.348	2587000000	2426000000	2946500000	2.65317e+09	2219400000	2090500000	2220100000	2.17667e+09	1.21891	0.040644
Q13185	Chromobox protein homolog 3	CBX3	Q13185	sp|Q13185|CBX3_HUMAN Chromobox protein homolog 3 OS=Homo sapiens OX=9606 GN=CBX3 PE=1 SV=4	1	9	7	8	58.5	20.811	5745200000	6917900000	6535600000	6.39957e+09	4852700000	5014500000	3814700000	4.56063e+09	1.40322	0.0226998
Q13232	Nucleoside diphosphate kinase 3	NME3	Q13232	sp|Q13232|NDK3_HUMAN Nucleoside diphosphate kinase 3 OS=Homo sapiens OX=9606 GN=NME3 PE=1 SV=2	1	4	4	4	27.8	19.015	356890000	309740000	502280000	3.89637e+08	191810000	195180000	216010000	201000000	1.93849	0.032032
Q13242	Serine/arginine-rich splicing factor 9	SRSF9	Q13242	sp|Q13242|SRSF9_HUMAN Serine/arginine-rich splicing factor 9 OS=Homo sapiens OX=9606 GN=SRSF9 PE=1 SV=1	1	11	11	11	46.6	25.542	4718300000	3984800000	5276400000	4.65983e+09	3576100000	3009000000	2942100000	3.17573e+09	1.46732	0.0250103
Q13243	Serine/arginine-rich splicing factor 5	SRSF5	Q13243	sp|Q13243|SRSF5_HUMAN Serine/arginine-rich splicing factor 5 OS=Homo sapiens OX=9606 GN=SRSF5 PE=1 SV=1	1	6	5	5	25	31.263	1806200000	1579200000	1909200000	1.76487e+09	948800000	860510000	1305900000	1.0384e+09	1.6996	0.0122691
Q13263	Transcription intermediary factor 1-beta	TRIM28	Q13263	sp|Q13263|TIF1B_HUMAN Transcription intermediary factor 1-beta OS=Homo sapiens OX=9606 GN=TRIM28 PE=1 SV=5	1	28	28	28	54.6	88.549	14328000000	14893000000	14552000000	14591000000	10639000000	11372000000	10165000000	1.07253e+10	1.36042	0.000567959
Q13404	Ubiquitin-conjugating enzyme E2 variant 1	UBE2V1	Q13404	sp|Q13404|UB2V1_HUMAN Ubiquitin-conjugating enzyme E2 variant 1 OS=Homo sapiens OX=9606 GN=UBE2V1 PE=1 SV=2	1	8	4	8	53.7	16.495	4603700000	4582500000	4855700000	4.68063e+09	4096400000	4302000000	4249900000	4216100000	1.11018	0.0123465
Q13418	Integrin-linked protein kinase	ILK	Q13418	sp|Q13418|ILK_HUMAN Integrin-linked protein kinase OS=Homo sapiens OX=9606 GN=ILK PE=1 SV=2	1	17	17	17	43.1	51.419	2045700000	2149300000	2490900000	2.22863e+09	2767300000	2843600000	2862300000	2824400000	0.789064	0.0123536
Q13423	NAD(P) transhydrogenase, mitochondrial	NNT	Q13423	"sp|Q13423|NNTM_HUMAN NAD(P) transhydrogenase, mitochondrial OS=Homo sapiens OX=9606 GN=NNT PE=1 SV=3"	1	27	27	27	29.1	113.89	4909600000	4304300000	4816400000	4.67677e+09	3602500000	3093800000	3866900000	3.52107e+09	1.32822	0.0172319
Q13427	Peptidyl-prolyl cis-trans isomerase G	PPIG	Q13427	sp|Q13427|PPIG_HUMAN Peptidyl-prolyl cis-trans isomerase G OS=Homo sapiens OX=9606 GN=PPIG PE=1 SV=2	1	5	5	5	8.2	88.616	801170000	780240000	866360000	8.15923e+08	523400000	534540000	570620000	5.42853e+08	1.50303	0.000766252
Q13428	Treacle protein	TCOF1	Q13428	sp|Q13428|TCOF_HUMAN Treacle protein OS=Homo sapiens OX=9606 GN=TCOF1 PE=1 SV=3	1	26	26	26	21.4	152.1	4342100000	3799100000	4066400000	4069200000	3298500000	3088500000	3118800000	3168600000	1.28423	0.00608467
Q13435	Splicing factor 3B subunit 2	SF3B2	Q13435	sp|Q13435|SF3B2_HUMAN Splicing factor 3B subunit 2 OS=Homo sapiens OX=9606 GN=SF3B2 PE=1 SV=2	1	29	29	29	39.4	100.23	9964400000	10119000000	11276000000	1.04531e+10	7434600000	7487700000	7674000000	7532100000	1.38781	0.00224922
Q13443	Disintegrin and metalloproteinase domain-containing protein 9	ADAM9	Q13443	sp|Q13443|ADAM9_HUMAN Disintegrin and metalloproteinase domain-containing protein 9 OS=Homo sapiens OX=9606 GN=ADAM9 PE=1 SV=1	1	14	14	14	22.5	90.555	540740000	845320000	1004000000	7.96687e+08	1157200000	1208800000	1410500000	1.25883e+09	0.632877	0.041733
Q13451	Peptidyl-prolyl cis-trans isomerase FKBP5	FKBP5	Q13451	sp|Q13451|FKBP5_HUMAN Peptidyl-prolyl cis-trans isomerase FKBP5 OS=Homo sapiens OX=9606 GN=FKBP5 PE=1 SV=2	1	12	12	12	32.6	51.212	970310000	964710000	1128000000	1.02101e+09	714060000	711680000	858850000	761530000	1.34073	0.0230232
Q13492	Phosphatidylinositol-binding clathrin assembly protein	PICALM	Q13492;O60641	sp|Q13492|PICAL_HUMAN Phosphatidylinositol-binding clathrin assembly protein OS=Homo sapiens OX=9606 GN=PICALM PE=1 SV=2	2	12	12	12	27.3	70.754	1527000000	1524500000	1424400000	1.49197e+09	1969100000	2110400000	2068500000	2.04933e+09	0.728025	0.000491016
Q13501	Sequestosome-1	SQSTM1	Q13501	sp|Q13501|SQSTM_HUMAN Sequestosome-1 OS=Homo sapiens OX=9606 GN=SQSTM1 PE=1 SV=1	1	11	11	11	48	47.687	1740900000	1970600000	2387400000	2.03297e+09	3797100000	4153800000	2703300000	3551400000	0.572441	0.0331381
Q13509	Tubulin beta-3 chain	TUBB3	Q13509	sp|Q13509|TBB3_HUMAN Tubulin beta-3 chain OS=Homo sapiens OX=9606 GN=TUBB3 PE=1 SV=2	1	21	9	9	63.8	50.432	3192300000	3348900000	2990800000	3.17733e+09	4779400000	4240700000	4064500000	4.36153e+09	0.72849	0.00770159
Q13526	Peptidyl-prolyl cis-trans isomerase NIMA-interacting 1	PIN1	Q13526	sp|Q13526|PIN1_HUMAN Peptidyl-prolyl cis-trans isomerase NIMA-interacting 1 OS=Homo sapiens OX=9606 GN=PIN1 PE=1 SV=1	1	5	5	5	51.5	18.243	1171000000	1328900000	1155300000	1218400000	921780000	1079000000	892750000	964510000	1.26323	0.0339033
Q13595	Transformer-2 protein homolog alpha	TRA2A	Q13595	sp|Q13595|TRA2A_HUMAN Transformer-2 protein homolog alpha OS=Homo sapiens OX=9606 GN=TRA2A PE=1 SV=1	1	6	5	6	20.6	32.688	1559100000	1367600000	1794000000	1.57357e+09	790820000	933070000	963450000	895780000	1.75664	0.00724609
Q13616	Cullin-1	CUL1	Q13616	sp|Q13616|CUL1_HUMAN Cullin-1 OS=Homo sapiens OX=9606 GN=CUL1 PE=1 SV=2	1	23	23	23	32.6	89.677	2346500000	2241600000	2535000000	2.37437e+09	1991500000	2041800000	2081800000	2.03837e+09	1.16484	0.0200363
Q13618	Cullin-3	CUL3	Q13618	sp|Q13618|CUL3_HUMAN Cullin-3 OS=Homo sapiens OX=9606 GN=CUL3 PE=1 SV=2	1	21	21	21	31	88.929	2505300000	2289400000	2748300000	2.51433e+09	2010500000	2147500000	2155000000	2.10433e+09	1.19484	0.0434359
Q13642	Four and a half LIM domains protein 1	FHL1	Q13642	sp|Q13642|FHL1_HUMAN Four and a half LIM domains protein 1 OS=Homo sapiens OX=9606 GN=FHL1 PE=1 SV=4	1	6	6	6	18.9	36.263	602750000	673960000	659490000	645400000	556230000	477800000	362890000	465640000	1.38605	0.0404986
Q13671	Ras and Rab interactor 1	RIN1	Q13671	sp|Q13671|RIN1_HUMAN Ras and Rab interactor 1 OS=Homo sapiens OX=9606 GN=RIN1 PE=1 SV=4	1	4	4	4	6.4	84.098	107670000	140600000	159120000	1.35797e+08	192460000	187780000	172170000	1.84137e+08	0.737478	0.0409327
Q13838	Spliceosome RNA helicase DDX39B	DDX39B	Q13838	sp|Q13838|DX39B_HUMAN Spliceosome RNA helicase DDX39B OS=Homo sapiens OX=9606 GN=DDX39B PE=1 SV=1	1	20	9	20	52.1	48.991	24562000000	26149000000	26647000000	25786000000	21326000000	19865000000	22711000000	2.13007e+10	1.21057	0.012297
Q13868	Exosome complex component RRP4	EXOSC2	Q13868	sp|Q13868|EXOS2_HUMAN Exosome complex component RRP4 OS=Homo sapiens OX=9606 GN=EXOSC2 PE=1 SV=2	1	4	4	4	20.8	32.789	554820000	434390000	479450000	4.89553e+08	287910000	410570000	312120000	3.36867e+08	1.45325	0.0411001
Q13895	Bystin	BYSL	Q13895	sp|Q13895|BYST_HUMAN Bystin OS=Homo sapiens OX=9606 GN=BYSL PE=1 SV=3	1	12	12	12	30.9	49.601	1523500000	1508600000	1633400000	1.55517e+09	1218100000	1401500000	1390700000	1.33677e+09	1.16338	0.03749
Q13907	Isopentenyl-diphosphate Delta-isomerase 1	IDI1	Q13907;Q9BXS1	sp|Q13907|IDI1_HUMAN Isopentenyl-diphosphate Delta-isomerase 1 OS=Homo sapiens OX=9606 GN=IDI1 PE=1 SV=2	2	5	5	5	32.6	26.319	348020000	396700000	355210000	3.66643e+08	309890000	269850000	231540000	2.70427e+08	1.3558	0.0241718
Q13951	Core-binding factor subunit beta	CBFB	Q13951	sp|Q13951|PEBB_HUMAN Core-binding factor subunit beta OS=Homo sapiens OX=9606 GN=CBFB PE=1 SV=2	1	5	5	5	30.8	21.508	550460000	620190000	720590000	6.30413e+08	507370000	356920000	396430000	420240000	1.50013	0.0346827
Q14126	Desmoglein-2	DSG2	Q14126	sp|Q14126|DSG2_HUMAN Desmoglein-2 OS=Homo sapiens OX=9606 GN=DSG2 PE=1 SV=2	1	15	15	15	18.4	122.29	1758900000	1740900000	2207200000	1.90233e+09	1249300000	1257300000	1302300000	1.26963e+09	1.49833	0.0145624
Q14137	Ribosome biogenesis protein BOP1	BOP1	Q14137	sp|Q14137|BOP1_HUMAN Ribosome biogenesis protein BOP1 OS=Homo sapiens OX=9606 GN=BOP1 PE=1 SV=2	1	8	8	8	16.6	83.629	946430000	1189500000	1171600000	1102510000	590760000	523960000	771570000	6.28763e+08	1.75346	0.0116816
Q14139	Ubiquitin conjugation factor E4 A	UBE4A	Q14139	sp|Q14139|UBE4A_HUMAN Ubiquitin conjugation factor E4 A OS=Homo sapiens OX=9606 GN=UBE4A PE=1 SV=2	1	6	6	6	7.3	122.56	309890000	323630000	349670000	327730000	277420000	166310000	158180000	2.00637e+08	1.63345	0.0341168
Q14157	Ubiquitin-associated protein 2-like	UBAP2L	Q14157	sp|Q14157|UBP2L_HUMAN Ubiquitin-associated protein 2-like OS=Homo sapiens OX=9606 GN=UBAP2L PE=1 SV=2	1	16	16	16	22.9	114.53	4909000000	4457100000	5064100000	4.81007e+09	3858700000	4152700000	2908300000	3639900000	1.32148	0.0486159
Q14192	Four and a half LIM domains protein 2	FHL2	Q14192	sp|Q14192|FHL2_HUMAN Four and a half LIM domains protein 2 OS=Homo sapiens OX=9606 GN=FHL2 PE=1 SV=3	1	12	12	12	57	32.193	2767700000	2586100000	2650300000	2.66803e+09	3342000000	3400300000	4297900000	3.68007e+09	0.724996	0.0321594
Q14232	Translation initiation factor eIF-2B subunit alpha	EIF2B1	Q14232	sp|Q14232|EI2BA_HUMAN Translation initiation factor eIF-2B subunit alpha OS=Homo sapiens OX=9606 GN=EIF2B1 PE=1 SV=1	1	12	12	12	47.9	33.712	1224000000	1175100000	1504800000	1301300000	992050000	976450000	893700000	9.54067e+08	1.36395	0.0316658
Q14254	Flotillin-2	FLOT2	Q14254	sp|Q14254|FLOT2_HUMAN Flotillin-2 OS=Homo sapiens OX=9606 GN=FLOT2 PE=1 SV=2	1	14	14	14	38.8	47.064	2045000000	1947400000	2380600000	2.12433e+09	1344800000	1434300000	1666000000	1481700000	1.43371	0.0167154
Q14257	Reticulocalbin-2	RCN2	Q14257	sp|Q14257|RCN2_HUMAN Reticulocalbin-2 OS=Homo sapiens OX=9606 GN=RCN2 PE=1 SV=1	1	5	5	5	15.1	36.876	461760000	305800000	376680000	3.81413e+08	210500000	224370000	189890000	2.08253e+08	1.83149	0.0199573
Q14258	E3 ubiquitin/ISG15 ligase TRIM25	TRIM25	Q14258	sp|Q14258|TRI25_HUMAN E3 ubiquitin/ISG15 ligase TRIM25 OS=Homo sapiens OX=9606 GN=TRIM25 PE=1 SV=2	1	22	22	22	47	70.973	3599100000	3925100000	4284100000	3936100000	5142600000	4671500000	4672400000	4.82883e+09	0.815124	0.0241023
Q14315	Filamin-C	FLNC	Q14315	sp|Q14315|FLNC_HUMAN Filamin-C OS=Homo sapiens OX=9606 GN=FLNC PE=1 SV=3	1	116	102	102	59.9	291.02	43464000000	45959000000	52879000000	47434000000	40401000000	38909000000	33333000000	3.75477e+10	1.2633	0.0493166
Q14318	Peptidyl-prolyl cis-trans isomerase FKBP8	FKBP8	Q14318	sp|Q14318|FKBP8_HUMAN Peptidyl-prolyl cis-trans isomerase FKBP8 OS=Homo sapiens OX=9606 GN=FKBP8 PE=1 SV=2	1	7	7	7	27.2	44.561	1286300000	1117000000	1104500000	1.16927e+09	715640000	823460000	900290000	813130000	1.43798	0.0109473
Q14376	UDP-glucose 4-epimerase	GALE	Q14376	sp|Q14376|GALE_HUMAN UDP-glucose 4-epimerase OS=Homo sapiens OX=9606 GN=GALE PE=1 SV=2	1	11	11	11	46.6	38.281	1827000000	1871500000	2150900000	1949800000	3108700000	2838800000	2759000000	2.90217e+09	0.671843	0.00289063
Q14498	RNA-binding protein 39	RBM39	Q14498;Q86U06	sp|Q14498|RBM39_HUMAN RNA-binding protein 39 OS=Homo sapiens OX=9606 GN=RBM39 PE=1 SV=2	2	14	14	14	37.2	59.379	2957100000	3056500000	3337600000	3.11707e+09	2142600000	2284100000	1887200000	2.10463e+09	1.48105	0.00339541
Q14566	DNA replication licensing factor MCM6	MCM6	Q14566	sp|Q14566|MCM6_HUMAN DNA replication licensing factor MCM6 OS=Homo sapiens OX=9606 GN=MCM6 PE=1 SV=1	1	38	38	38	50.1	92.888	14823000000	13844000000	16312000000	14993000000	8700500000	8575700000	7441900000	8.23937e+09	1.81968	0.00119413
Q14651	Plastin-1	PLS1	Q14651	sp|Q14651|PLSI_HUMAN Plastin-1 OS=Homo sapiens OX=9606 GN=PLS1 PE=1 SV=2	1	17	14	14	33.7	70.253	2344500000	2098500000	2503800000	2315600000	2009500000	1800300000	1963200000	1.92433e+09	1.20333	0.0431301
Q14683	Structural maintenance of chromosomes protein 1A	SMC1A	Q14683	sp|Q14683|SMC1A_HUMAN Structural maintenance of chromosomes protein 1A OS=Homo sapiens OX=9606 GN=SMC1A PE=1 SV=2	1	32	32	32	27.8	143.23	3082800000	3719400000	4152300000	3651500000	2335600000	2246900000	2160100000	2.24753e+09	1.62467	0.0111497
Q14697	Neutral alpha-glucosidase AB	GANAB	Q14697	sp|Q14697|GANAB_HUMAN Neutral alpha-glucosidase AB OS=Homo sapiens OX=9606 GN=GANAB PE=1 SV=3	1	39	39	39	50.3	106.87	23349000000	23476000000	23881000000	2.35687e+10	19657000000	20640000000	20672000000	20323000000	1.1597	0.000928634
Q14746	Conserved oligomeric Golgi complex subunit 2	COG2	Q14746	sp|Q14746|COG2_HUMAN Conserved oligomeric Golgi complex subunit 2 OS=Homo sapiens OX=9606 GN=COG2 PE=1 SV=1	1	1	1	1	1.9	83.207	121510000	115770000		118640000	193600000	197710000	163680000	1.84997e+08	0.641309	0.0178407
Q14764	Major vault protein	MVP	Q14764	sp|Q14764|MVP_HUMAN Major vault protein OS=Homo sapiens OX=9606 GN=MVP PE=1 SV=4	1	36	36	36	55	99.326	12197000000	11494000000	13410000000	12367000000	20670000000	19907000000	24522000000	2.16997e+10	0.569917	0.00368941
Q14839	Chromodomain-helicase-DNA-binding protein 4	CHD4	Q14839	sp|Q14839|CHD4_HUMAN Chromodomain-helicase-DNA-binding protein 4 OS=Homo sapiens OX=9606 GN=CHD4 PE=1 SV=2	1	60	44	60	38.1	218	7957100000	8383900000	8753000000	8.36467e+09	6118100000	6554800000	5872200000	6181700000	1.35313	0.00200437
Q14847	LIM and SH3 domain protein 1	LASP1	Q14847	sp|Q14847|LASP1_HUMAN LIM and SH3 domain protein 1 OS=Homo sapiens OX=9606 GN=LASP1 PE=1 SV=2	1	13	13	13	54.8	29.717	8158600000	8134400000	4375700000	6.88957e+09	12250000000	11735000000	13969000000	1.26513e+10	0.544572	0.015631
Q15003	Condensin complex subunit 2	NCAPH	Q15003	sp|Q15003|CND2_HUMAN Condensin complex subunit 2 OS=Homo sapiens OX=9606 GN=NCAPH PE=1 SV=3	1	17	17	17	30.2	82.562	2339800000	2278500000	2257500000	2.29193e+09	1355200000	1476300000	1201100000	1344200000	1.70505	0.000341529
Q15007	Pre-mRNA-splicing regulator WTAP	WTAP	Q15007	sp|Q15007|FL2D_HUMAN Pre-mRNA-splicing regulator WTAP OS=Homo sapiens OX=9606 GN=WTAP PE=1 SV=2	1	5	5	5	14.6	44.243	441920000	400740000	592870000	478510000	273760000	279800000	311330000	2.88297e+08	1.65978	0.0330888
Q15008	26S proteasome non-ATPase regulatory subunit 6	PSMD6	Q15008	sp|Q15008|PSMD6_HUMAN 26S proteasome non-ATPase regulatory subunit 6 OS=Homo sapiens OX=9606 GN=PSMD6 PE=1 SV=1	1	18	18	18	40.9	45.531	5728400000	5527000000	5786000000	5.68047e+09	4663100000	4577700000	4466300000	4.56903e+09	1.24325	0.000331228
Q15020	Squamous cell carcinoma antigen recognized by T-cells 3	SART3	Q15020	sp|Q15020|SART3_HUMAN Squamous cell carcinoma antigen recognized by T-cells 3 OS=Homo sapiens OX=9606 GN=SART3 PE=1 SV=1	1	28	28	28	34.5	109.93	4083100000	4207400000	4628300000	4.30627e+09	3307200000	3157000000	3574300000	3.34617e+09	1.28693	0.00945505
Q15021	Condensin complex subunit 1	NCAPD2	Q15021	sp|Q15021|CND1_HUMAN Condensin complex subunit 1 OS=Homo sapiens OX=9606 GN=NCAPD2 PE=1 SV=3	1	41	41	41	37.1	157.18	5888700000	6123700000	6489100000	6.16717e+09	4164700000	5133600000	3461000000	4253100000	1.45004	0.0205817
Q15042	Rab3 GTPase-activating protein catalytic subunit	RAB3GAP1	Q15042	sp|Q15042|RB3GP_HUMAN Rab3 GTPase-activating protein catalytic subunit OS=Homo sapiens OX=9606 GN=RAB3GAP1 PE=1 SV=3	1	21	21	21	29.2	110.52	1371900000	1443400000	1429200000	1.41483e+09	1243200000	1314200000	1235700000	1.26437e+09	1.11901	0.0105752
Q15043	Zinc transporter ZIP14	SLC39A14	Q15043	sp|Q15043|S39AE_HUMAN Zinc transporter ZIP14 OS=Homo sapiens OX=9606 GN=SLC39A14 PE=1 SV=3	1	3	3	3	8.9	54.212	197480000	175680000	236900000	2.03353e+08	134020000	143750000	120090000	132620000	1.53335	0.021078
Q15121	Astrocytic phosphoprotein PEA-15	PEA15	Q15121	sp|Q15121|PEA15_HUMAN Astrocytic phosphoprotein PEA-15 OS=Homo sapiens OX=9606 GN=PEA15 PE=1 SV=2	1	9	9	9	77.7	15.04	2692400000	3403500000	3108300000	3.06807e+09	3746000000	3715300000	3591500000	3.68427e+09	0.832748	0.0435846
Q15147	1-phosphatidylinositol 4,5-bisphosphate phosphodiesterase beta-4	PLCB4	Q15147	"sp|Q15147|PLCB4_HUMAN 1-phosphatidylinositol 4,5-bisphosphate phosphodiesterase beta-4 OS=Homo sapiens OX=9606 GN=PLCB4 PE=1 SV=3"	1	19	19	19	21.9	134.46	1186000000	866860000	1111800000	1.05489e+09	1782900000	1678900000	2433600000	1.96513e+09	0.536802	0.0234066
Q15149	Plectin	PLEC	Q15149	sp|Q15149|PLEC_HUMAN Plectin OS=Homo sapiens OX=9606 GN=PLEC PE=1 SV=3	1	232	226	232	54.9	531.78	105570000000	105220000000	122590000000	1.11127e+11	90862000000	87399000000	91448000000	89903000000	1.23607	0.0224459
Q15269	Periodic tryptophan protein 2 homolog	PWP2	Q15269	sp|Q15269|PWP2_HUMAN Periodic tryptophan protein 2 homolog OS=Homo sapiens OX=9606 GN=PWP2 PE=2 SV=2	1	11	11	11	14.6	102.45	839820000	840080000	872460000	8.50787e+08	742060000	759890000	701330000	7.34427e+08	1.15844	0.0047031
Q15286	Ras-related protein Rab-35	RAB35	Q15286	sp|Q15286|RAB35_HUMAN Ras-related protein Rab-35 OS=Homo sapiens OX=9606 GN=RAB35 PE=1 SV=1	1	6	6	6	31.8	23.025	1530400000	1519600000	1444200000	1.49807e+09	1242400000	1162800000	1264100000	1223100000	1.22481	0.0025795
Q15287	RNA-binding protein with serine-rich domain 1	RNPS1	Q15287	sp|Q15287|RNPS1_HUMAN RNA-binding protein with serine-rich domain 1 OS=Homo sapiens OX=9606 GN=RNPS1 PE=1 SV=1	1	6	6	6	25.6	34.208	2033600000	2069300000	2012400000	2.03843e+09	1621600000	1558000000	1622700000	1.60077e+09	1.27341	8.56591e-05
Q15366	Poly(rC)-binding protein 2	PCBP2	Q15366	sp|Q15366|PCBP2_HUMAN Poly(rC)-binding protein 2 OS=Homo sapiens OX=9606 GN=PCBP2 PE=1 SV=1	1	17	12	13	63.6	38.58	18066000000	20116000000	19203000000	1.91283e+10	14046000000	14570000000	12489000000	1.37017e+10	1.39606	0.00324576
Q15369	Elongin-C	ELOC	Q15369	sp|Q15369|ELOC_HUMAN Elongin-C OS=Homo sapiens OX=9606 GN=ELOC PE=1 SV=1	1	6	6	6	65.2	12.473	4549500000	3780900000	4991000000	4.44047e+09	3215200000	2956300000	3046100000	3.07253e+09	1.44521	0.0193871
Q15370	Elongin-B	ELOB	Q15370	sp|Q15370|ELOB_HUMAN Elongin-B OS=Homo sapiens OX=9606 GN=ELOB PE=1 SV=1	1	9	9	9	58.5	13.133	4409500000	3993700000	4819900000	4407700000	3726800000	3305500000	3446700000	3493000000	1.26187	0.0271799
Q15386	Ubiquitin-protein ligase E3C	UBE3C	Q15386	sp|Q15386|UBE3C_HUMAN Ubiquitin-protein ligase E3C OS=Homo sapiens OX=9606 GN=UBE3C PE=1 SV=3	1	10	10	10	11.5	123.92	518770000	636450000	586720000	5.80647e+08	397290000	399540000	415790000	4.04207e+08	1.43651	0.00698619
Q15392	Delta(24)-sterol reductase	DHCR24	Q15392	sp|Q15392|DHC24_HUMAN Delta(24)-sterol reductase OS=Homo sapiens OX=9606 GN=DHCR24 PE=1 SV=2	1	12	12	12	27.5	60.101	4404300000	4916800000	4791900000	4.70433e+09	6806400000	6681900000	7408500000	6965600000	0.675367	0.00114804
Q15393	Splicing factor 3B subunit 3	SF3B3	Q15393	sp|Q15393|SF3B3_HUMAN Splicing factor 3B subunit 3 OS=Homo sapiens OX=9606 GN=SF3B3 PE=1 SV=4	1	31	31	31	32.2	135.58	10742000000	11477000000	10809000000	1.10093e+10	8084200000	7936000000	8216100000	8.07877e+09	1.36275	0.000294432
Q15417	Calponin-3	CNN3	Q15417	sp|Q15417|CNN3_HUMAN Calponin-3 OS=Homo sapiens OX=9606 GN=CNN3 PE=1 SV=1	1	14	13	14	64.4	36.413	6077400000	5823400000	6625300000	6.17537e+09	7946600000	8831700000	10401000000	9.05977e+09	0.681625	0.0188243
Q15434	RNA-binding motif, single-stranded-interacting protein 2	RBMS2	Q15434	"sp|Q15434|RBMS2_HUMAN RNA-binding motif, single-stranded-interacting protein 2 OS=Homo sapiens OX=9606 GN=RBMS2 PE=1 SV=1"	1	4	4	4	12.5	43.958	385200000	466270000	399040000	4.16837e+08	784520000	736040000	720470000	747010000	0.558007	0.000474342
Q15629	Translocating chain-associated membrane protein 1	TRAM1	Q15629	sp|Q15629|TRAM1_HUMAN Translocating chain-associated membrane protein 1 OS=Homo sapiens OX=9606 GN=TRAM1 PE=1 SV=3	1	6	6	6	19.3	43.071	618250000	749610000	936700000	7.68187e+08	1053600000	1122900000	1337700000	1171400000	0.655785	0.0328193
Q15642	Cdc42-interacting protein 4	TRIP10	Q15642	sp|Q15642|CIP4_HUMAN Cdc42-interacting protein 4 OS=Homo sapiens OX=9606 GN=TRIP10 PE=1 SV=3	1	11	11	11	24.5	68.351	644570000	622790000	801080000	689480000	1131700000	1109500000	1089300000	1.11017e+09	0.62106	0.00185338
Q15691	Microtubule-associated protein RP/EB family member 1	MAPRE1	Q15691	sp|Q15691|MARE1_HUMAN Microtubule-associated protein RP/EB family member 1 OS=Homo sapiens OX=9606 GN=MAPRE1 PE=1 SV=3	1	12	11	12	64.9	29.999	7494600000	6540600000	8543100000	7526100000	5802200000	5861000000	5512400000	5725200000	1.31456	0.0376029
Q15717	ELAV-like protein 1	ELAVL1	Q15717;Q12926;P26378	sp|Q15717|ELAV1_HUMAN ELAV-like protein 1 OS=Homo sapiens OX=9606 GN=ELAVL1 PE=1 SV=2	3	12	12	12	47.5	36.091	6373700000	6913900000	8388200000	7.22527e+09	4930000000	5784400000	4906500000	5.20697e+09	1.38762	0.0390572
Q16222	UDP-N-acetylhexosamine pyrophosphorylase	UAP1	Q16222	sp|Q16222|UAP1_HUMAN UDP-N-acetylhexosamine pyrophosphorylase OS=Homo sapiens OX=9606 GN=UAP1 PE=1 SV=3	1	17	16	17	38.9	58.768	3200800000	3331500000	4035700000	3.52267e+09	2711000000	2624700000	1962500000	2.43273e+09	1.44803	0.0360047
Q16401	26S proteasome non-ATPase regulatory subunit 5	PSMD5	Q16401	sp|Q16401|PSMD5_HUMAN 26S proteasome non-ATPase regulatory subunit 5 OS=Homo sapiens OX=9606 GN=PSMD5 PE=1 SV=3	1	17	17	17	41.5	56.195	3771600000	3967100000	4415900000	4.05153e+09	3213100000	3193100000	3113700000	3173300000	1.27676	0.0104375
Q16531	DNA damage-binding protein 1	DDB1	Q16531	sp|Q16531|DDB1_HUMAN DNA damage-binding protein 1 OS=Homo sapiens OX=9606 GN=DDB1 PE=1 SV=1	1	39	39	39	38.3	126.97	12305000000	13441000000	13021000000	1.29223e+10	9470700000	10003000000	10607000000	10026900000	1.28877	0.0034308
Q16540	39S ribosomal protein L23, mitochondrial	MRPL23	Q16540	"sp|Q16540|RM23_HUMAN 39S ribosomal protein L23, mitochondrial OS=Homo sapiens OX=9606 GN=MRPL23 PE=1 SV=1"	1	2	2	2	15	17.781	216880000	259350000	249540000	2.41923e+08	162700000	210530000	187020000	186750000	1.29544	0.0429701
Q16576	Histone-binding protein RBBP7	RBBP7	Q16576	sp|Q16576|RBBP7_HUMAN Histone-binding protein RBBP7 OS=Homo sapiens OX=9606 GN=RBBP7 PE=1 SV=1	1	12	7	7	40.2	47.82	4892300000	4669500000	4562400000	4.70807e+09	2582700000	2588500000	3152000000	2774400000	1.69697	0.000806576
Q16630	Cleavage and polyadenylation specificity factor subunit 6	CPSF6	Q16630	sp|Q16630|CPSF6_HUMAN Cleavage and polyadenylation specificity factor subunit 6 OS=Homo sapiens OX=9606 GN=CPSF6 PE=1 SV=2	1	13	13	13	29.8	59.209	5788700000	6255200000	6432100000	6.15867e+09	4176100000	4186800000	5151600000	4.50483e+09	1.36712	0.0117102
Q16740	ATP-dependent Clp protease proteolytic subunit, mitochondrial	CLPP	Q16740	"sp|Q16740|CLPP_HUMAN ATP-dependent Clp protease proteolytic subunit, mitochondrial OS=Homo sapiens OX=9606 GN=CLPP PE=1 SV=1"	1	6	6	6	28.5	30.18	749150000	837500000	1043200000	8.76617e+08	504170000	575400000	614790000	5.64787e+08	1.55212	0.0284217
Q16831	Uridine phosphorylase 1	UPP1	Q16831	sp|Q16831|UPP1_HUMAN Uridine phosphorylase 1 OS=Homo sapiens OX=9606 GN=UPP1 PE=1 SV=1	1	8	8	8	26.5	33.934	919680000	900490000	1013900000	944690000	1320800000	1364600000	1310200000	1.33187e+09	0.709298	0.000566634
Q16851	UTP--glucose-1-phosphate uridylyltransferase	UGP2	Q16851	sp|Q16851|UGPA_HUMAN UTP--glucose-1-phosphate uridylyltransferase OS=Homo sapiens OX=9606 GN=UGP2 PE=1 SV=5	1	15	15	15	36.2	56.94	4218500000	4546500000	4847900000	4.53763e+09	3626100000	3824000000	4044200000	3.83143e+09	1.18432	0.0317813
Q16864	V-type proton ATPase subunit F	ATP6V1F	Q16864	sp|Q16864|VATF_HUMAN V-type proton ATPase subunit F OS=Homo sapiens OX=9606 GN=ATP6V1F PE=1 SV=2	1	3	3	3	33.6	13.37	798380000	748400000	895650000	8.14143e+08	583170000	631220000	528870000	5.81087e+08	1.40107	0.0112481
Q16891	MICOS complex subunit MIC60	IMMT	Q16891	sp|Q16891|MIC60_HUMAN MICOS complex subunit MIC60 OS=Homo sapiens OX=9606 GN=IMMT PE=1 SV=1	1	30	30	30	45.9	83.677	18714000000	18335000000	17136000000	1.80617e+10	14019000000	13431000000	15712000000	1.43873e+10	1.25539	0.011586
Q29RF7	Sister chromatid cohesion protein PDS5 homolog A	PDS5A	Q29RF7	sp|Q29RF7|PDS5A_HUMAN Sister chromatid cohesion protein PDS5 homolog A OS=Homo sapiens OX=9606 GN=PDS5A PE=1 SV=1	1	26	23	26	23.9	150.83	2334000000	2345500000	2800400000	2493300000	1771200000	1943200000	1591600000	1.76867e+09	1.40971	0.0170151
Q2TAY7	WD40 repeat-containing protein SMU1	SMU1	Q2TAY7	sp|Q2TAY7|SMU1_HUMAN WD40 repeat-containing protein SMU1 OS=Homo sapiens OX=9606 GN=SMU1 PE=1 SV=2	1	8	8	8	22.4	57.543	2027100000	1859400000	2030600000	1.97237e+09	1263500000	1602100000	1627400000	1.49767e+09	1.31696	0.0218523
Q3KQV9	UDP-N-acetylhexosamine pyrophosphorylase-like protein 1	UAP1L1	Q3KQV9	sp|Q3KQV9|UAP1L_HUMAN UDP-N-acetylhexosamine pyrophosphorylase-like protein 1 OS=Homo sapiens OX=9606 GN=UAP1L1 PE=1 SV=2	1	6	5	5	13.6	57.03	180070000	186280000	164840000	1.77063e+08	253770000	278360000	273520000	268550000	0.659331	0.000749128
Q4KMQ2	Anoctamin-6	ANO6	Q4KMQ2	sp|Q4KMQ2|ANO6_HUMAN Anoctamin-6 OS=Homo sapiens OX=9606 GN=ANO6 PE=1 SV=2	1	11	11	11	13.5	106.16	721400000	775550000	684640000	7.27197e+08	1022600000	1083700000	1014500000	1.04027e+09	0.699048	0.000796446
Q52LJ0	Protein FAM98B	FAM98B	Q52LJ0	sp|Q52LJ0|FA98B_HUMAN Protein FAM98B OS=Homo sapiens OX=9606 GN=FAM98B PE=1 SV=2	1	9	8	9	31.4	45.547	3492700000	3388300000	3992100000	3.62437e+09	1918300000	1638600000	2461100000	2006000000	1.80676	0.00606072
Q53GQ0	Very-long-chain 3-oxoacyl-CoA reductase	HSD17B12	Q53GQ0	sp|Q53GQ0|DHB12_HUMAN Very-long-chain 3-oxoacyl-CoA reductase OS=Homo sapiens OX=9606 GN=HSD17B12 PE=1 SV=2	1	10	10	10	30.4	34.324	2168900000	2632100000	2800400000	2533800000	1584700000	2049600000	1612000000	1.74877e+09	1.44891	0.0313674
Q53H12	Acylglycerol kinase, mitochondrial	AGK	Q53H12	"sp|Q53H12|AGK_HUMAN Acylglycerol kinase, mitochondrial OS=Homo sapiens OX=9606 GN=AGK PE=1 SV=2"	1	12	12	12	42.2	47.137	3386600000	3478500000	3849100000	3571400000	2052100000	2187300000	2369600000	2203000000	1.62115	0.00125478
Q53H82	Endoribonuclease LACTB2	LACTB2	Q53H82	sp|Q53H82|LACB2_HUMAN Endoribonuclease LACTB2 OS=Homo sapiens OX=9606 GN=LACTB2 PE=1 SV=2	1	13	13	13	59.7	32.805	3313500000	3069800000	3353500000	3245600000	4231200000	4161300000	5486900000	4.62647e+09	0.701529	0.0348365
Q53HC0	Coiled-coil domain-containing protein 92	CCDC92	Q53HC0	sp|Q53HC0|CCD92_HUMAN Coiled-coil domain-containing protein 92 OS=Homo sapiens OX=9606 GN=CCDC92 PE=1 SV=2	1	1	1	1	4.2	36.961	26105000	24399000		25252000	37930000	41056000	34654000	37880000	0.666631	0.0144692
Q56VL3	OCIA domain-containing protein 2	OCIAD2	Q56VL3	sp|Q56VL3|OCAD2_HUMAN OCIA domain-containing protein 2 OS=Homo sapiens OX=9606 GN=OCIAD2 PE=1 SV=1	1	9	9	9	55.2	16.953	4229100000	3838000000	3824900000	3964000000	5483100000	5324100000	5135700000	5314300000	0.745912	0.00125196
Q5I7T1	Putative Dol-P-Glc:Glc(2)Man(9)GlcNAc(2)-PP-Dol alpha-1,2-glucosyltransferase	ALG10B	Q5I7T1;Q5BKT4	"sp|Q5I7T1|AG10B_HUMAN Putative Dol-P-Glc:Glc(2)Man(9)GlcNAc(2)-PP-Dol alpha-1,2-glucosyltransferase OS=Homo sapiens OX=9606 GN=ALG10B PE=1 SV=2;sp|Q5BKT4|AG10A_HUMAN Dol-P-Glc:Glc(2)Man(9)GlcNAc(2)-PP-Dol alpha-1,2-glucosyltransferase OS=Homo sapiens OX=96"	2	2	2	2	4.9	55.447	149420000	127300000	134790000	137170000	106790000	81065000	100760000	96205000	1.42581	0.0155304
Q5BKZ1	DBIRD complex subunit ZNF326	ZNF326	Q5BKZ1	sp|Q5BKZ1|ZN326_HUMAN DBIRD complex subunit ZNF326 OS=Homo sapiens OX=9606 GN=ZNF326 PE=1 SV=2	1	10	10	10	21.3	65.653	1094200000	929480000	1218000000	1080560000	632630000	615260000	581190000	6.09693e+08	1.7723	0.00517464
Q5H9R7	Serine/threonine-protein phosphatase 6 regulatory subunit 3	PPP6R3	Q5H9R7	sp|Q5H9R7|PP6R3_HUMAN Serine/threonine-protein phosphatase 6 regulatory subunit 3 OS=Homo sapiens OX=9606 GN=PPP6R3 PE=1 SV=2	1	20	20	20	27.4	97.668	2526600000	2630300000	2527500000	2.56147e+09	2230300000	1970100000	2110700000	2103700000	1.2176	0.00520593
Q5JRA6	Transport and Golgi organization protein 1 homolog	MIA3	Q5JRA6	sp|Q5JRA6|TGO1_HUMAN Transport and Golgi organization protein 1 homolog OS=Homo sapiens OX=9606 GN=MIA3 PE=1 SV=1	1	10	10	10	6.3	213.7	676030000	418490000	528080000	5.40867e+08	344950000	284290000	313160000	3.14133e+08	1.72177	0.0416331
Q5JTV8	Torsin-1A-interacting protein 1	TOR1AIP1	Q5JTV8	sp|Q5JTV8|TOIP1_HUMAN Torsin-1A-interacting protein 1 OS=Homo sapiens OX=9606 GN=TOR1AIP1 PE=1 SV=2	1	12	11	12	28.8	66.248	4494800000	3822200000	5478500000	4598500000	3055600000	3108000000	3233700000	3.13243e+09	1.46803	0.0387758
Q5K651	Sterile alpha motif domain-containing protein 9	SAMD9	Q5K651	sp|Q5K651|SAMD9_HUMAN Sterile alpha motif domain-containing protein 9 OS=Homo sapiens OX=9606 GN=SAMD9 PE=1 SV=1	1	3	3	3	2.7	184.28	142180000	113930000		128055000	70113000	75845000	67345000	71101000	1.80103	0.014029
Q5SSJ5	Heterochromatin protein 1-binding protein 3	HP1BP3	Q5SSJ5	sp|Q5SSJ5|HP1B3_HUMAN Heterochromatin protein 1-binding protein 3 OS=Homo sapiens OX=9606 GN=HP1BP3 PE=1 SV=1	1	17	17	17	36.5	61.206	4451900000	4577400000	5526200000	4.85183e+09	3553700000	2962900000	3985300000	3.50063e+09	1.38599	0.0399296
Q5T8D3	Acyl-CoA-binding domain-containing protein 5	ACBD5	Q5T8D3;Q8NC06	sp|Q5T8D3|ACBD5_HUMAN Acyl-CoA-binding domain-containing protein 5 OS=Homo sapiens OX=9606 GN=ACBD5 PE=1 SV=1	2	6	6	6	11	60.091	468050000	419070000	457120000	448080000	350650000	397190000	354550000	3.67463e+08	1.21939	0.0185828
Q5TC12	ATP synthase mitochondrial F1 complex assembly factor 1	ATPAF1	Q5TC12	sp|Q5TC12|ATPF1_HUMAN ATP synthase mitochondrial F1 complex assembly factor 1 OS=Homo sapiens OX=9606 GN=ATPAF1 PE=1 SV=1	1	2	2	2	7.3	36.436	65768000	52140000	62709000	6.02057e+07	50390000	34215000	42515000	4.23733e+07	1.42084	0.0458866
Q5UIP0	Telomere-associated protein RIF1	RIF1	Q5UIP0	sp|Q5UIP0|RIF1_HUMAN Telomere-associated protein RIF1 OS=Homo sapiens OX=9606 GN=RIF1 PE=1 SV=2	1	35	35	35	19.1	274.46	2570200000	2856900000	2815100000	2747400000	1828000000	2161300000	1057900000	1682400000	1.63302	0.0347174
Q5VTR2	E3 ubiquitin-protein ligase BRE1A	RNF20	Q5VTR2	sp|Q5VTR2|BRE1A_HUMAN E3 ubiquitin-protein ligase BRE1A OS=Homo sapiens OX=9606 GN=RNF20 PE=1 SV=2	1	9	7	9	11.2	113.66	506110000	449940000	483070000	4.79707e+08	338300000	398100000	337500000	3.57967e+08	1.34009	0.00924935
Q5VU43	Myomegalin	PDE4DIP	Q5VU43;Q96SN8	sp|Q5VU43|MYOME_HUMAN Myomegalin OS=Homo sapiens OX=9606 GN=PDE4DIP PE=1 SV=3	2	3	3	3	1.4	265.1	36223000	42946000	47969000	4.23793e+07		65860000	64746000	65303000	0.648965	0.0138524
Q5VW32	BRO1 domain-containing protein BROX	BROX	Q5VW32	sp|Q5VW32|BROX_HUMAN BRO1 domain-containing protein BROX OS=Homo sapiens OX=9606 GN=BROX PE=1 SV=1	1	7	7	7	21.9	46.476	1198900000	1271000000	1533300000	1334400000	611110000	769710000	951680000	777500000	1.71627	0.0169962
Q63HN8	E3 ubiquitin-protein ligase RNF213	RNF213	Q63HN8	sp|Q63HN8|RN213_HUMAN E3 ubiquitin-protein ligase RNF213 OS=Homo sapiens OX=9606 GN=RNF213 PE=1 SV=3	1	93	93	93	23.5	591.4	5740400000	5119200000	5864100000	5.57457e+09	7486200000	7609200000	10579000000	8.55813e+09	0.651376	0.045143
Q63ZY3	KN motif and ankyrin repeat domain-containing protein 2	KANK2	Q63ZY3	sp|Q63ZY3|KANK2_HUMAN KN motif and ankyrin repeat domain-containing protein 2 OS=Homo sapiens OX=9606 GN=KANK2 PE=1 SV=1	1	10	10	10	14.6	91.173	356800000	415920000	441810000	4.04843e+08	571980000	495040000	515140000	5.27387e+08	0.76764	0.0229156
Q66PJ3	ADP-ribosylation factor-like protein 6-interacting protein 4	ARL6IP4	Q66PJ3	sp|Q66PJ3|AR6P4_HUMAN ADP-ribosylation factor-like protein 6-interacting protein 4 OS=Homo sapiens OX=9606 GN=ARL6IP4 PE=1 SV=2	1	2	2	2	8.3	44.915	208520000	170610000	208020000	1.95717e+08	236170000	278020000	328280000	2.80823e+08	0.696939	0.0445158
Q6DD87	Zinc finger protein 787	ZNF787	Q6DD87	sp|Q6DD87|ZN787_HUMAN Zinc finger protein 787 OS=Homo sapiens OX=9606 GN=ZNF787 PE=1 SV=4	1	1	1	1	4.2	40.428	70389000	63330000	62213000	6.53107e+07	48898000	45698000	36792000	43796000	1.49125	0.00833232
Q6FI81	Anamorsin	CIAPIN1	Q6FI81	sp|Q6FI81|CPIN1_HUMAN Anamorsin OS=Homo sapiens OX=9606 GN=CIAPIN1 PE=1 SV=2	1	8	8	8	30.8	33.582	1656700000	1655100000	2007400000	1.77307e+09	1274400000	1095800000	1035300000	1.13517e+09	1.56194	0.0097156
Q6GMV3	Putative peptidyl-tRNA hydrolase PTRHD1	PTRHD1	Q6GMV3	sp|Q6GMV3|PTRD1_HUMAN Putative peptidyl-tRNA hydrolase PTRHD1 OS=Homo sapiens OX=9606 GN=PTRHD1 PE=1 SV=1	1	5	5	5	63.6	15.805	1015100000	872520000	1259700000	1.04911e+09	709650000	695030000	737300000	7.13993e+08	1.46935	0.0421156
Q6I9Y2	THO complex subunit 7 homolog	THOC7	Q6I9Y2	sp|Q6I9Y2|THOC7_HUMAN THO complex subunit 7 homolog OS=Homo sapiens OX=9606 GN=THOC7 PE=1 SV=3	1	1	1	1	5.9	23.743	261710000		207860000	234785000	111780000	140320000	163610000	138570000	1.69434	0.0408951
Q6IAN0	Dehydrogenase/reductase SDR family member 7B	DHRS7B	Q6IAN0	sp|Q6IAN0|DRS7B_HUMAN Dehydrogenase/reductase SDR family member 7B OS=Homo sapiens OX=9606 GN=DHRS7B PE=1 SV=2	1	3	3	3	12.3	35.119	179210000	204530000	251420000	211720000	139590000	152370000	146910000	146290000	1.44726	0.0381449
Q6IQ49	Replication stress response regulator SDE2	SDE2	Q6IQ49	sp|Q6IQ49|SDE2_HUMAN Replication stress response regulator SDE2 OS=Homo sapiens OX=9606 GN=SDE2 PE=1 SV=1	1	1	1	1	2.4	49.741	59343000	59613000		59478000	36047000		40772000	38409500	1.54852	0.0123813
Q6L8Q7	2,5-phosphodiesterase 12	PDE12	Q6L8Q7	"sp|Q6L8Q7|PDE12_HUMAN 2,5-phosphodiesterase 12 OS=Homo sapiens OX=9606 GN=PDE12 PE=1 SV=2"	1	8	8	8	18.9	67.351	1112200000	1191000000	1238500000	1.18057e+09	705740000	819930000	658440000	7.28037e+08	1.62158	0.0017027
Q8TCE6	Protein FAM45A	FAM45A	Q8TCE6;Q6NSW5	sp|Q8TCE6|FA45A_HUMAN Protein FAM45A OS=Homo sapiens OX=9606 GN=FAM45A PE=2 SV=1;sp|Q6NSW5|FA45B_HUMAN Putative protein FAM45B OS=Homo sapiens OX=9606 GN=FAM45BP PE=5 SV=1	2	4	4	4	17.1	40.513	188160000	168980000	188530000	181890000	301380000	274280000	348900000	3.08187e+08	0.590194	0.00514654
Q6NUM9	All-trans-retinol 13,14-reductase	RETSAT	Q6NUM9	"sp|Q6NUM9|RETST_HUMAN All-trans-retinol 13,14-reductase OS=Homo sapiens OX=9606 GN=RETSAT PE=1 SV=2"	1	6	6	6	11.5	66.819	281740000	331250000	555650000	3.89547e+08	720910000	714310000	639810000	6.91677e+08	0.563192	0.0266385
Q6NZI2	Caveolae-associated protein 1	CAVIN1	Q6NZI2	sp|Q6NZI2|CAVN1_HUMAN Caveolae-associated protein 1 OS=Homo sapiens OX=9606 GN=CAVIN1 PE=1 SV=1	1	13	13	13	43.3	43.476	11086000000	11199000000	12411000000	1.15653e+10	14154000000	14249000000	14842000000	14415000000	0.802312	0.00390193
Q6P2E9	Enhancer of mRNA-decapping protein 4	EDC4	Q6P2E9	sp|Q6P2E9|EDC4_HUMAN Enhancer of mRNA-decapping protein 4 OS=Homo sapiens OX=9606 GN=EDC4 PE=1 SV=1	1	28	28	28	29.6	151.66	2895700000	3611500000	3924100000	3477100000	2189800000	2210200000	2439600000	2.27987e+09	1.52513	0.0190406
Q6P2Q9	Pre-mRNA-processing-splicing factor 8	PRPF8	Q6P2Q9	sp|Q6P2Q9|PRP8_HUMAN Pre-mRNA-processing-splicing factor 8 OS=Homo sapiens OX=9606 GN=PRPF8 PE=1 SV=2	1	83	83	83	44.8	273.6	15107000000	14952000000	16644000000	1.55677e+10	13919000000	13794000000	13364000000	1.36923e+10	1.13696	0.0294945
Q6PI48	Aspartate--tRNA ligase, mitochondrial	DARS2	Q6PI48	"sp|Q6PI48|SYDM_HUMAN Aspartate--tRNA ligase, mitochondrial OS=Homo sapiens OX=9606 GN=DARS2 PE=1 SV=1"	1	14	14	14	29.3	73.562	1629000000	1473500000	1370600000	1.49103e+09	660460000	950160000	1105500000	9.05373e+08	1.64687	0.0176658
Q6UB35	Monofunctional C1-tetrahydrofolate synthase, mitochondrial	MTHFD1L	Q6UB35	"sp|Q6UB35|C1TM_HUMAN Monofunctional C1-tetrahydrofolate synthase, mitochondrial OS=Homo sapiens OX=9606 GN=MTHFD1L PE=1 SV=1"	1	14	14	14	17.8	105.79	913290000	987950000	968440000	956560000	1100800000	1133900000	1075200000	1103300000	0.866999	0.00640225
Q6UN15	Pre-mRNA 3-end-processing factor FIP1	FIP1L1	Q6UN15	sp|Q6UN15|FIP1_HUMAN Pre-mRNA 3-end-processing factor FIP1 OS=Homo sapiens OX=9606 GN=FIP1L1 PE=1 SV=1	1	4	4	4	10.4	66.526	638800000	604980000	594720000	6.12833e+08	527150000	521750000	520580000	523160000	1.17141	0.00264408
Q6UW63	Protein O-glucosyltransferase 2	POGLUT2	Q6UW63	sp|Q6UW63|PLGT2_HUMAN Protein O-glucosyltransferase 2 OS=Homo sapiens OX=9606 GN=POGLUT2 PE=1 SV=1	1	15	15	15	39.4	58.042	1047200000	986160000	1242300000	1.09189e+09	1697000000	1672400000	1906700000	1758700000	0.620849	0.00340123
Q6Y7W6	GRB10-interacting GYF protein 2	GIGYF2	Q6Y7W6	sp|Q6Y7W6|GGYF2_HUMAN GRB10-interacting GYF protein 2 OS=Homo sapiens OX=9606 GN=GIGYF2 PE=1 SV=1	1	11	11	11	12.4	150.07	1033300000	960310000	974430000	9.89347e+08	565070000	644640000	555830000	5.88513e+08	1.6811	0.000369287
Q6ZRP7	Sulfhydryl oxidase 2	QSOX2	Q6ZRP7	sp|Q6ZRP7|QSOX2_HUMAN Sulfhydryl oxidase 2 OS=Homo sapiens OX=9606 GN=QSOX2 PE=1 SV=3	1	10	10	10	20.3	77.528	478200000	451070000	559480000	496250000	399330000	298170000	310920000	336140000	1.47632	0.0245191
Q6ZXV5	Protein O-mannosyl-transferase TMTC3	TMTC3	Q6ZXV5	sp|Q6ZXV5|TMTC3_HUMAN Protein O-mannosyl-transferase TMTC3 OS=Homo sapiens OX=9606 GN=TMTC3 PE=1 SV=2	1	5	5	5	7.4	104.01	402690000	433150000	413850000	4.16563e+08	326700000	293410000	289210000	3.03107e+08	1.37431	0.0015666
Q7KZN9	Cytochrome c oxidase assembly protein COX15 homolog	COX15	Q7KZN9	sp|Q7KZN9|COX15_HUMAN Cytochrome c oxidase assembly protein COX15 homolog OS=Homo sapiens OX=9606 GN=COX15 PE=1 SV=1	1	3	3	3	10.5	46.03	359550000	403660000	307230000	3.56813e+08	191290000	286430000	193300000	2.23673e+08	1.59524	0.0337909
Q7L5N1	COP9 signalosome complex subunit 6	COPS6	Q7L5N1	sp|Q7L5N1|CSN6_HUMAN COP9 signalosome complex subunit 6 OS=Homo sapiens OX=9606 GN=COPS6 PE=1 SV=1	1	11	11	11	47.7	36.163	2547800000	2453100000	2808500000	2.60313e+09	1656700000	1879500000	1966700000	1834300000	1.41914	0.00546144
Q7LBR1	Charged multivesicular body protein 1b	CHMP1B	Q7LBR1	sp|Q7LBR1|CHM1B_HUMAN Charged multivesicular body protein 1b OS=Homo sapiens OX=9606 GN=CHMP1B PE=1 SV=1	1	2	2	2	7.5	22.109	124990000	205360000	139490000	1.56613e+08	73856000	94926000	78020000	8.22673e+07	1.90371	0.0437135
Q7Z3C6	Autophagy-related protein 9A	ATG9A	Q7Z3C6	sp|Q7Z3C6|ATG9A_HUMAN Autophagy-related protein 9A OS=Homo sapiens OX=9606 GN=ATG9A PE=1 SV=3	1	2	2	2	3	94.446	61855000	45048000	75705000	6.08693e+07	35079000	35696000	37532000	3.61023e+07	1.68602	0.0495834
Q7Z4H8	Protein O-glucosyltransferase 3	POGLUT3	Q7Z4H8	sp|Q7Z4H8|PLGT3_HUMAN Protein O-glucosyltransferase 3 OS=Homo sapiens OX=9606 GN=POGLUT3 PE=1 SV=2	1	11	11	11	27.2	58.572	1134700000	1182500000	1063600000	1.12693e+09	581280000	793000000	893260000	7.55847e+08	1.49096	0.0194742
Q86TU7	Actin-histidine N-methyltransferase	SETD3	Q86TU7	sp|Q86TU7|SETD3_HUMAN Actin-histidine N-methyltransferase OS=Homo sapiens OX=9606 GN=SETD3 PE=1 SV=1	1	2	2	2	4.9	67.256	135970000	149840000	141620000	1.42477e+08		115510000	125330000	120420000	1.18316	0.0403646
Q86U42	Polyadenylate-binding protein 2	PABPN1	Q86U42;A6NDY0	sp|Q86U42|PABP2_HUMAN Polyadenylate-binding protein 2 OS=Homo sapiens OX=9606 GN=PABPN1 PE=1 SV=3	2	7	7	7	24.2	32.749	1167500000	1200000000	997350000	1.12162e+09	1559500000	1516600000	1563000000	1.54637e+09	0.725324	0.00276681
Q86UE4	Protein LYRIC	MTDH	Q86UE4	sp|Q86UE4|LYRIC_HUMAN Protein LYRIC OS=Homo sapiens OX=9606 GN=MTDH PE=1 SV=2	1	16	16	16	37.3	63.836	2131200000	1975200000	2368400000	2.15827e+09	1690400000	1381800000	1847900000	1.64003e+09	1.31599	0.0438594
Q86VN1	Vacuolar protein-sorting-associated protein 36	VPS36	Q86VN1	sp|Q86VN1|VPS36_HUMAN Vacuolar protein-sorting-associated protein 36 OS=Homo sapiens OX=9606 GN=VPS36 PE=1 SV=1	1	4	4	4	12.2	43.816	249520000	255430000	308680000	271210000	92175000	186650000	182200000	153675000	1.76483	0.031127
Q86VP6	Cullin-associated NEDD8-dissociated protein 1	CAND1	Q86VP6;O75155	sp|Q86VP6|CAND1_HUMAN Cullin-associated NEDD8-dissociated protein 1 OS=Homo sapiens OX=9606 GN=CAND1 PE=1 SV=2	2	47	47	47	48	136.37	26117000000	25536000000	29681000000	2.71113e+10	18800000000	18972000000	20447000000	1.94063e+10	1.39704	0.00527724
Q86X76	Deaminated glutathione amidase	NIT1	Q86X76	sp|Q86X76|NIT1_HUMAN Deaminated glutathione amidase OS=Homo sapiens OX=9606 GN=NIT1 PE=1 SV=2	1	3	3	3	10.4	35.896	101530000		105360000	103445000	73534000	72368000		72951000	1.41801	0.00428161
Q86YP4	Transcriptional repressor p66-alpha	GATAD2A	Q86YP4	sp|Q86YP4|P66A_HUMAN Transcriptional repressor p66-alpha OS=Homo sapiens OX=9606 GN=GATAD2A PE=1 SV=1	1	5	3	3	10.4	68.062	178560000	193110000	226530000	199400000	139960000		109620000	124790000	1.59788	0.0405245
Q8IV08	Phospholipase D3	PLD3	Q8IV08	sp|Q8IV08|PLD3_HUMAN Phospholipase D3 OS=Homo sapiens OX=9606 GN=PLD3 PE=1 SV=1	1	3	3	3	6.5	54.705	525670000	533750000	488670000	516030000	233390000	345290000	298270000	2.92317e+08	1.76531	0.00316859
Q8IVF2	Protein AHNAK2	AHNAK2	Q8IVF2	sp|Q8IVF2|AHNK2_HUMAN Protein AHNAK2 OS=Homo sapiens OX=9606 GN=AHNAK2 PE=1 SV=2	1	51	50	50	25.3	616.62	2891200000	3316400000	3949600000	3.38573e+09	6368500000	5983300000	6527000000	6.29293e+09	0.538021	0.00111384
Q8IX03	Protein KIBRA	WWC1	Q8IX03;Q6AWC2	sp|Q8IX03|KIBRA_HUMAN Protein KIBRA OS=Homo sapiens OX=9606 GN=WWC1 PE=1 SV=1	2	4	4	4	3.7	125.3	180120000	160640000	147460000	162740000	224950000	301950000	254370000	2.60423e+08	0.624906	0.015989
Q8IXK0	Polyhomeotic-like protein 2	PHC2	Q8IXK0;Q8NDX5	sp|Q8IXK0|PHC2_HUMAN Polyhomeotic-like protein 2 OS=Homo sapiens OX=9606 GN=PHC2 PE=1 SV=1;sp|Q8NDX5|PHC3_HUMAN Polyhomeotic-like protein 3 OS=Homo sapiens OX=9606 GN=PHC3 PE=1 SV=1	2	3	3	3	4	90.712		63129000	67090000	65109500	54206000	49961000		52083500	1.2501	0.0462489
Q8IYS1	Peptidase M20 domain-containing protein 2	PM20D2	Q8IYS1	sp|Q8IYS1|P20D2_HUMAN Peptidase M20 domain-containing protein 2 OS=Homo sapiens OX=9606 GN=PM20D2 PE=1 SV=2	1	7	7	7	22	47.776	414990000	374630000	483760000	424460000	244020000	229770000	238800000	237530000	1.78697	0.00434439
Q8IZL8	Proline-, glutamic acid- and leucine-rich protein 1	PELP1	Q8IZL8	"sp|Q8IZL8|PELP1_HUMAN Proline-, glutamic acid- and leucine-rich protein 1 OS=Homo sapiens OX=9606 GN=PELP1 PE=1 SV=2"	1	20	20	20	27.8	119.7	3142200000	3111600000	3714900000	3322900000	2689100000	2469500000	2508300000	2.55563e+09	1.30023	0.020891
Q8N128	Protein FAM177A1	FAM177A1	Q8N128	sp|Q8N128|F177A_HUMAN Protein FAM177A1 OS=Homo sapiens OX=9606 GN=FAM177A1 PE=1 SV=1	1	3	3	3	14.6	23.757	70298000	72056000	77073000	7.31423e+07	127440000		125480000	126460000	0.578383	0.000290189
Q8N1F7	Nuclear pore complex protein Nup93	NUP93	Q8N1F7	sp|Q8N1F7|NUP93_HUMAN Nuclear pore complex protein Nup93 OS=Homo sapiens OX=9606 GN=NUP93 PE=1 SV=2	1	30	30	30	44.2	93.487	5111200000	5195900000	5583000000	5296700000	4358800000	4191100000	3867500000	4.13913e+09	1.27966	0.00481388
Q8N1G2	Cap-specific mRNA (nucleoside-2-O-)-methyltransferase 1	CMTR1	Q8N1G2	sp|Q8N1G2|CMTR1_HUMAN Cap-specific mRNA (nucleoside-2-O-)-methyltransferase 1 OS=Homo sapiens OX=9606 GN=CMTR1 PE=1 SV=1	1	8	8	8	9.6	95.32	317020000	282420000	298210000	2.99217e+08	171070000	187810000	217080000	1.91987e+08	1.55853	0.00306233
Q8N1G4	Leucine-rich repeat-containing protein 47	LRRC47	Q8N1G4	sp|Q8N1G4|LRC47_HUMAN Leucine-rich repeat-containing protein 47 OS=Homo sapiens OX=9606 GN=LRRC47 PE=1 SV=1	1	17	17	17	39.3	63.472	2531500000	2531700000	2786400000	2.61653e+09	1772600000	2004400000	2260600000	2.01253e+09	1.30012	0.0213781
Q8N3U4	Cohesin subunit SA-2	STAG2	Q8N3U4;Q8WVM7	sp|Q8N3U4|STAG2_HUMAN Cohesin subunit SA-2 OS=Homo sapiens OX=9606 GN=STAG2 PE=1 SV=3;sp|Q8WVM7|STAG1_HUMAN Cohesin subunit SA-1 OS=Homo sapiens OX=9606 GN=STAG1 PE=1 SV=3	2	6	6	6	6.7	141.32	309410000	364060000	429690000	367720000	240390000	207520000	209420000	219110000	1.67824	0.0150176
Q8N3V7	Synaptopodin	SYNPO	Q8N3V7	sp|Q8N3V7|SYNPO_HUMAN Synaptopodin OS=Homo sapiens OX=9606 GN=SYNPO PE=1 SV=2	1	9	9	9	13.2	99.462	324480000	338180000	322650000	3.28437e+08	497370000	487160000	745600000	576710000	0.569501	0.0426713
Q8N5K1	CDGSH iron-sulfur domain-containing protein 2	CISD2	Q8N5K1	sp|Q8N5K1|CISD2_HUMAN CDGSH iron-sulfur domain-containing protein 2 OS=Homo sapiens OX=9606 GN=CISD2 PE=1 SV=1	1	4	4	4	36.3	15.278	1187300000	1493300000	1538300000	1406300000	817810000	912760000	1062600000	9.31057e+08	1.51043	0.0223594
Q8N6M0	Deubiquitinase OTUD6B	OTUD6B	Q8N6M0	sp|Q8N6M0|OTU6B_HUMAN Deubiquitinase OTUD6B OS=Homo sapiens OX=9606 GN=OTUD6B PE=1 SV=1	1	3	3	3	15	33.812	175880000	250070000	237940000	2.21297e+08	118540000	120920000	111910000	1.17123e+08	1.88943	0.0107979
Q8N766	ER membrane protein complex subunit 1	EMC1	Q8N766	sp|Q8N766|EMC1_HUMAN ER membrane protein complex subunit 1 OS=Homo sapiens OX=9606 GN=EMC1 PE=1 SV=1	1	13	13	13	17.7	111.76	1039400000	1218700000	1188300000	1148800000	935460000	998890000	967550000	967300000	1.18764	0.035848
Q8NBF2	NHL repeat-containing protein 2	NHLRC2	Q8NBF2	sp|Q8NBF2|NHLC2_HUMAN NHL repeat-containing protein 2 OS=Homo sapiens OX=9606 GN=NHLRC2 PE=1 SV=1	1	10	10	10	19.3	79.443	1243700000	1461500000	1257600000	1.32093e+09	985160000	1025500000	899550000	970070000	1.36169	0.0116157
Q8NBF6	Late secretory pathway protein AVL9 homolog	AVL9	Q8NBF6	sp|Q8NBF6|AVL9_HUMAN Late secretory pathway protein AVL9 homolog OS=Homo sapiens OX=9606 GN=AVL9 PE=1 SV=1	1	6	6	6	12.7	71.947	111340000	223830000	184820000	173330000	302510000	336060000	293000000	3.10523e+08	0.558187	0.018025
Q8NBZ7	UDP-glucuronic acid decarboxylase 1	UXS1	Q8NBZ7	sp|Q8NBZ7|UXS1_HUMAN UDP-glucuronic acid decarboxylase 1 OS=Homo sapiens OX=9606 GN=UXS1 PE=1 SV=1	1	9	9	9	36.4	47.576	879390000	979990000	1062200000	973860000	1554900000	1513600000	1366200000	1.47823e+09	0.6588	0.00293758
Q8NC56	LEM domain-containing protein 2	LEMD2	Q8NC56	sp|Q8NC56|LEMD2_HUMAN LEM domain-containing protein 2 OS=Homo sapiens OX=9606 GN=LEMD2 PE=1 SV=1	1	4	4	4	10.1	56.974	180730000	172710000	191710000	1.81717e+08	155680000	131950000	163730000	1.50453e+08	1.20779	0.0469452
Q8NCA5	Protein FAM98A	FAM98A	Q8NCA5	sp|Q8NCA5|FA98A_HUMAN Protein FAM98A OS=Homo sapiens OX=9606 GN=FAM98A PE=1 SV=1	1	8	7	7	25	55.4	1290900000	1460200000	1672800000	1.47463e+09	806330000	863090000	918440000	862620000	1.70948	0.00602124
Q8NCN5	Pyruvate dehydrogenase phosphatase regulatory subunit, mitochondrial	PDPR	Q8NCN5	"sp|Q8NCN5|PDPR_HUMAN Pyruvate dehydrogenase phosphatase regulatory subunit, mitochondrial OS=Homo sapiens OX=9606 GN=PDPR PE=1 SV=2"	1	12	12	12	16.4	99.363	905920000	850180000	781740000	8.45947e+08	684310000	715130000	704980000	7.01473e+08	1.20596	0.0175304
Q8NDC0	MAPK-interacting and spindle-stabilizing protein-like	MAPK1IP1L	Q8NDC0	sp|Q8NDC0|MISSL_HUMAN MAPK-interacting and spindle-stabilizing protein-like OS=Homo sapiens OX=9606 GN=MAPK1IP1L PE=1 SV=4	1	1	1	1	6.9	24.269	291750000	234020000	289080000	2.71617e+08	169110000	182060000	185360000	1.78843e+08	1.51874	0.0088518
Q8NI36	WD repeat-containing protein 36	WDR36	Q8NI36	sp|Q8NI36|WDR36_HUMAN WD repeat-containing protein 36 OS=Homo sapiens OX=9606 GN=WDR36 PE=1 SV=1	1	16	16	16	19.5	105.32	1191500000	1477000000	1248600000	1305700000	832970000	1042700000	910470000	9.28713e+08	1.40592	0.0240658
Q8TAQ2	SWI/SNF complex subunit SMARCC2	SMARCC2	Q8TAQ2	sp|Q8TAQ2|SMRC2_HUMAN SWI/SNF complex subunit SMARCC2 OS=Homo sapiens OX=9606 GN=SMARCC2 PE=1 SV=1	1	19	16	19	21.3	132.88	2483400000	2406900000	2505000000	2465100000	1357000000	1721300000	1534200000	1537500000	1.60332	0.00105712
Q8TB22	Spermatogenesis-associated protein 20	SPATA20	Q8TB22	sp|Q8TB22|SPT20_HUMAN Spermatogenesis-associated protein 20 OS=Homo sapiens OX=9606 GN=SPATA20 PE=2 SV=3	1	7	7	7	11.5	87.898	170430000	138490000	146210000	151710000	308400000	273090000	292700000	2.91397e+08	0.520631	0.000571951
Q8TB61	Adenosine 3-phospho 5-phosphosulfate transporter 1	SLC35B2	Q8TB61	sp|Q8TB61|S35B2_HUMAN Adenosine 3-phospho 5-phosphosulfate transporter 1 OS=Homo sapiens OX=9606 GN=SLC35B2 PE=1 SV=1	1	5	5	5	14.6	47.514	440050000	378440000	388710000	402400000	335170000	287090000	319490000	3.13917e+08	1.28187	0.0203461
Q8TBX8	Phosphatidylinositol 5-phosphate 4-kinase type-2 gamma	PIP4K2C	Q8TBX8	sp|Q8TBX8|PI42C_HUMAN Phosphatidylinositol 5-phosphate 4-kinase type-2 gamma OS=Homo sapiens OX=9606 GN=PIP4K2C PE=1 SV=3	1	11	11	11	32.3	47.299	1294400000	1470800000	1369100000	1378100000	1044700000	1073500000	1275600000	1.13127e+09	1.21819	0.0498814
Q8TCA0	Leucine-rich repeat-containing protein 20	LRRC20	Q8TCA0	sp|Q8TCA0|LRC20_HUMAN Leucine-rich repeat-containing protein 20 OS=Homo sapiens OX=9606 GN=LRRC20 PE=1 SV=1	1	8	8	8	46.7	20.509	316220000	308170000	351730000	3.25373e+08	523720000	526930000	411320000	4.87323e+08	0.667674	0.0158821
Q8TCS8	Polyribonucleotide nucleotidyltransferase 1, mitochondrial	PNPT1	Q8TCS8	"sp|Q8TCS8|PNPT1_HUMAN Polyribonucleotide nucleotidyltransferase 1, mitochondrial OS=Homo sapiens OX=9606 GN=PNPT1 PE=1 SV=2"	1	24	24	24	40.2	85.95	3405000000	3721900000	3861300000	3.66273e+09	2882100000	2520900000	2813100000	2738700000	1.3374	0.00611785
Q8TCT9	Minor histocompatibility antigen H13	HM13	Q8TCT9	sp|Q8TCT9|HM13_HUMAN Minor histocompatibility antigen H13 OS=Homo sapiens OX=9606 GN=HM13 PE=1 SV=1	1	10	10	10	23.1	41.488	2426700000	2382400000	2635900000	2.48167e+09	3110900000	2936000000	3126500000	3057800000	0.811586	0.00437237
Q8TDN6	Ribosome biogenesis protein BRX1 homolog	BRIX1	Q8TDN6	sp|Q8TDN6|BRX1_HUMAN Ribosome biogenesis protein BRX1 homolog OS=Homo sapiens OX=9606 GN=BRIX1 PE=1 SV=2	1	14	14	14	44.2	41.401	3514700000	3425900000	4089100000	3.67657e+09	2440800000	2677100000	2626000000	2581300000	1.42431	0.00759322
Q8TDQ7	Glucosamine-6-phosphate isomerase 2	GNPDA2	Q8TDQ7	sp|Q8TDQ7|GNPI2_HUMAN Glucosamine-6-phosphate isomerase 2 OS=Homo sapiens OX=9606 GN=GNPDA2 PE=1 SV=1	1	7	3	3	39.9	31.084	271830000	288190000	278160000	2.79393e+08	170010000	232030000	196670000	199570000	1.39998	0.0126907
Q8TDW7	Protocadherin Fat 3	FAT3	Q8TDW7	sp|Q8TDW7|FAT3_HUMAN Protocadherin Fat 3 OS=Homo sapiens OX=9606 GN=FAT3 PE=2 SV=3	1	2	2	2	0.5	501.97	950580000	500930000	524660000	6.58723e+08	1385000000	1234400000	1011700000	1.21037e+09	0.544235	0.038699
Q8TED1	Probable glutathione peroxidase 8	GPX8	Q8TED1	sp|Q8TED1|GPX8_HUMAN Probable glutathione peroxidase 8 OS=Homo sapiens OX=9606 GN=GPX8 PE=1 SV=2	1	5	5	5	31.6	23.881	445110000	360650000	351960000	3.85907e+08	559260000	609350000	581990000	5.83533e+08	0.661328	0.00393076
Q8TEM1	Nuclear pore membrane glycoprotein 210	NUP210	Q8TEM1	sp|Q8TEM1|PO210_HUMAN Nuclear pore membrane glycoprotein 210 OS=Homo sapiens OX=9606 GN=NUP210 PE=1 SV=3	1	27	27	27	18.7	205.11	2751100000	2693800000	3009000000	2.81797e+09	2019700000	2104700000	2466000000	2196800000	1.28276	0.0207536
Q8WUH6	Transmembrane protein 263	TMEM263	Q8WUH6	sp|Q8WUH6|TM263_HUMAN Transmembrane protein 263 OS=Homo sapiens OX=9606 GN=TMEM263 PE=1 SV=1	1	5	5	5	65.5	11.748	1940400000	1505200000	1880100000	1.77523e+09	1027000000	913800000	1067400000	1.00273e+09	1.77039	0.00578295
Q8WUM0	Nuclear pore complex protein Nup133	NUP133	Q8WUM0	sp|Q8WUM0|NU133_HUMAN Nuclear pore complex protein Nup133 OS=Homo sapiens OX=9606 GN=NUP133 PE=1 SV=2	1	25	25	25	29.2	128.98	1809800000	2117900000	2128100000	2018600000	1671100000	1577700000	1575300000	1.60803e+09	1.25532	0.0197201
Q8WUM4	Programmed cell death 6-interacting protein	PDCD6IP	Q8WUM4	sp|Q8WUM4|PDC6I_HUMAN Programmed cell death 6-interacting protein OS=Homo sapiens OX=9606 GN=PDCD6IP PE=1 SV=1	1	40	40	40	52.3	96.022	11894000000	11727000000	13118000000	1.22463e+10	8909100000	9271800000	10689000000	9623300000	1.27257	0.0198079
Q8WVC0	RNA polymerase-associated protein LEO1	LEO1	Q8WVC0	sp|Q8WVC0|LEO1_HUMAN RNA polymerase-associated protein LEO1 OS=Homo sapiens OX=9606 GN=LEO1 PE=1 SV=1	1	5	5	5	8.3	75.403	333140000	383050000	379010000	3.65067e+08	256210000	211760000	256950000	241640000	1.51079	0.00487464
Q8WW12	PEST proteolytic signal-containing nuclear protein	PCNP	Q8WW12	sp|Q8WW12|PCNP_HUMAN PEST proteolytic signal-containing nuclear protein OS=Homo sapiens OX=9606 GN=PCNP PE=1 SV=2	1	5	5	5	36	18.925	1573400000	1342800000	1993100000	1.63643e+09	1007700000	1002600000	947330000	9.85877e+08	1.65988	0.0272735
Q8WXF1	Paraspeckle component 1	PSPC1	Q8WXF1	sp|Q8WXF1|PSPC1_HUMAN Paraspeckle component 1 OS=Homo sapiens OX=9606 GN=PSPC1 PE=1 SV=1	1	19	18	18	45.3	58.743	6868700000	6474300000	7933100000	7.09203e+09	5369600000	4893500000	4946200000	5.06977e+09	1.39889	0.0118127
Q8WXI9	Transcriptional repressor p66-beta	GATAD2B	Q8WXI9	sp|Q8WXI9|P66B_HUMAN Transcriptional repressor p66-beta OS=Homo sapiens OX=9606 GN=GATAD2B PE=1 SV=1	1	10	8	10	24.1	65.26	973690000	996240000	1217800000	1.06258e+09	784710000	778330000	682250000	748430000	1.41974	0.0206275
Q8WXX5	DnaJ homolog subfamily C member 9	DNAJC9	Q8WXX5	sp|Q8WXX5|DNJC9_HUMAN DnaJ homolog subfamily C member 9 OS=Homo sapiens OX=9606 GN=DNAJC9 PE=1 SV=1	1	11	11	11	51.2	29.909	2510500000	2473000000	2552200000	2511900000	2349700000	1949000000	1789600000	2.02943e+09	1.23774	0.0455229
Q92499	ATP-dependent RNA helicase DDX1	DDX1	Q92499	sp|Q92499|DDX1_HUMAN ATP-dependent RNA helicase DDX1 OS=Homo sapiens OX=9606 GN=DDX1 PE=1 SV=2	1	32	32	32	53.1	82.431	12131000000	11909000000	14484000000	1.28413e+10	8983300000	8064900000	8644200000	8.56413e+09	1.49943	0.0078338
Q92506	Estradiol 17-beta-dehydrogenase 8	HSD17B8	Q92506	sp|Q92506|DHB8_HUMAN Estradiol 17-beta-dehydrogenase 8 OS=Homo sapiens OX=9606 GN=HSD17B8 PE=1 SV=2	1	2	2	2	10.7	26.973	82835000	71580000	89344000	81253000	111800000	114320000	145370000	123830000	0.656166	0.0236931
Q92520	Protein FAM3C	FAM3C	Q92520	sp|Q92520|FAM3C_HUMAN Protein FAM3C OS=Homo sapiens OX=9606 GN=FAM3C PE=1 SV=1	1	7	7	7	37.9	24.68	1109800000	934360000	1031300000	1.02515e+09	861040000	786020000	752760000	799940000	1.28154	0.0198844
Q92538	Golgi-specific brefeldin A-resistance guanine nucleotide exchange factor 1	GBF1	Q92538	sp|Q92538|GBF1_HUMAN Golgi-specific brefeldin A-resistance guanine nucleotide exchange factor 1 OS=Homo sapiens OX=9606 GN=GBF1 PE=1 SV=2	1	28	28	28	20.2	206.44	2448200000	2546400000	2704800000	2.56647e+09	1972200000	2164400000	2212900000	2116500000	1.2126	0.0127224
Q92542	Nicastrin	NCSTN	Q92542	sp|Q92542|NICA_HUMAN Nicastrin OS=Homo sapiens OX=9606 GN=NCSTN PE=1 SV=2	1	5	5	5	7.2	78.41	721090000	812320000	765830000	7.66413e+08	559060000	642890000	693410000	6.31787e+08	1.21309	0.046314
Q92665	28S ribosomal protein S31, mitochondrial	MRPS31	Q92665	"sp|Q92665|RT31_HUMAN 28S ribosomal protein S31, mitochondrial OS=Homo sapiens OX=9606 GN=MRPS31 PE=1 SV=3"	1	8	8	8	25.8	45.318	647700000	630270000	747910000	6.75293e+08	267570000	429950000	491350000	396290000	1.70404	0.0215139
Q92769	Histone deacetylase 2	HDAC2	Q92769	sp|Q92769|HDAC2_HUMAN Histone deacetylase 2 OS=Homo sapiens OX=9606 GN=HDAC2 PE=1 SV=2	1	13	8	13	36.9	55.364	4330600000	4272800000	4795100000	4.46617e+09	3714200000	3552800000	3369100000	3.54537e+09	1.25972	0.00884075
Q92820	Gamma-glutamyl hydrolase	GGH	Q92820	sp|Q92820|GGH_HUMAN Gamma-glutamyl hydrolase OS=Homo sapiens OX=9606 GN=GGH PE=1 SV=2	1	6	6	6	25.8	35.964	655890000	743670000	744140000	7.14567e+08	412780000	429600000	511010000	451130000	1.58395	0.00335567
Q92878	DNA repair protein RAD50	RAD50	Q92878	sp|Q92878|RAD50_HUMAN DNA repair protein RAD50 OS=Homo sapiens OX=9606 GN=RAD50 PE=1 SV=1	1	27	27	27	22.7	153.89	2063500000	2409200000	2555400000	2342700000	1509800000	940260000	1761200000	1.40375e+09	1.66888	0.0295257
Q92900	Regulator of nonsense transcripts 1	UPF1	Q92900	sp|Q92900|RENT1_HUMAN Regulator of nonsense transcripts 1 OS=Homo sapiens OX=9606 GN=UPF1 PE=1 SV=2	1	32	32	32	36.2	124.34	5427700000	5124000000	5088400000	5.21337e+09	3912000000	3475400000	3494500000	3627300000	1.43726	0.000887531
Q92922	SWI/SNF complex subunit SMARCC1	SMARCC1	Q92922	sp|Q92922|SMRC1_HUMAN SWI/SNF complex subunit SMARCC1 OS=Homo sapiens OX=9606 GN=SMARCC1 PE=1 SV=3	1	13	10	10	15	122.87	780530000	733840000	772580000	7.62317e+08	388580000	542800000	631600000	5.20993e+08	1.4632	0.0290765
Q92945	Far upstream element-binding protein 2	KHSRP	Q92945	sp|Q92945|FUBP2_HUMAN Far upstream element-binding protein 2 OS=Homo sapiens OX=9606 GN=KHSRP PE=1 SV=4	1	27	25	27	53.4	73.114	17857000000	19393000000	18826000000	18692000000	14416000000	14793000000	14796000000	1.46683e+10	1.27431	0.000988097
Q92973	Transportin-1	TNPO1	Q92973	sp|Q92973|TNPO1_HUMAN Transportin-1 OS=Homo sapiens OX=9606 GN=TNPO1 PE=1 SV=2	1	27	21	27	40.4	102.35	7210600000	6699200000	7517300000	7.14237e+09	6357600000	6574500000	6151100000	6.36107e+09	1.12282	0.0434965
Q93034	Cullin-5	CUL5	Q93034	sp|Q93034|CUL5_HUMAN Cullin-5 OS=Homo sapiens OX=9606 GN=CUL5 PE=1 SV=4	1	16	16	16	24.6	90.954	925490000	927980000	856960000	9.03477e+08	543470000	527910000	677920000	583100000	1.54944	0.00377881
Q93062	RNA-binding protein with multiple splicing	RBPMS	Q93062;Q6ZRY4	sp|Q93062|RBPMS_HUMAN RNA-binding protein with multiple splicing OS=Homo sapiens OX=9606 GN=RBPMS PE=1 SV=1	2	3	3	3	18.4	21.802	257780000	217600000	265230000	246870000	334480000	330660000	284440000	3.16527e+08	0.779934	0.0332804
Q969E2	Secretory carrier-associated membrane protein 4	SCAMP4	Q969E2	sp|Q969E2|SCAM4_HUMAN Secretory carrier-associated membrane protein 4 OS=Homo sapiens OX=9606 GN=SCAMP4 PE=1 SV=1	1	1	1	1	4.8	25.728	201010000	216170000	193350000	203510000	225010000	233050000	242510000	2.33523e+08	0.871476	0.0232998
Q969G3	SWI/SNF-related matrix-associated actin-dependent regulator of chromatin subfamily E member 1	SMARCE1	Q969G3	sp|Q969G3|SMCE1_HUMAN SWI/SNF-related matrix-associated actin-dependent regulator of chromatin subfamily E member 1 OS=Homo sapiens OX=9606 GN=SMARCE1 PE=1 SV=2	1	7	6	6	21.9	46.649	446770000	528030000	551710000	5.08837e+08	327620000	368800000	396120000	364180000	1.39721	0.0181837
Q969U7	Proteasome assembly chaperone 2	PSMG2	Q969U7	sp|Q969U7|PSMG2_HUMAN Proteasome assembly chaperone 2 OS=Homo sapiens OX=9606 GN=PSMG2 PE=1 SV=1	1	2	2	2	8	29.396	73413000	67475000	61396000	67428000	103570000	86735000	87131000	9.24787e+07	0.72912	0.0186338
Q969V3	Nicalin	NCLN	Q969V3	sp|Q969V3|NCLN_HUMAN Nicalin OS=Homo sapiens OX=9606 GN=NCLN PE=1 SV=2	1	14	14	14	28.2	62.974	1861300000	1848800000	1583400000	1764500000	1337300000	1372000000	1337800000	1.34903e+09	1.30797	0.0104315
Q96A26	Protein FAM162A	FAM162A	Q96A26	sp|Q96A26|F162A_HUMAN Protein FAM162A OS=Homo sapiens OX=9606 GN=FAM162A PE=1 SV=2	1	3	3	3	18.8	17.342	656700000	600890000	622110000	6.26567e+08	433470000	518810000	474480000	4.75587e+08	1.31746	0.00691693
Q96A49	Synapse-associated protein 1	SYAP1	Q96A49	sp|Q96A49|SYAP1_HUMAN Synapse-associated protein 1 OS=Homo sapiens OX=9606 GN=SYAP1 PE=1 SV=1	1	9	9	9	32.7	39.933	625200000	579800000	738410000	6.47803e+08	505440000	510920000	369550000	461970000	1.40226	0.0481348
Q96AE4	Far upstream element-binding protein 1	FUBP1	Q96AE4	sp|Q96AE4|FUBP1_HUMAN Far upstream element-binding protein 1 OS=Homo sapiens OX=9606 GN=FUBP1 PE=1 SV=3	1	24	21	22	49.8	67.56	11913000000	11503000000	13354000000	1.22567e+10	9271400000	8965000000	8196900000	8811100000	1.39105	0.00594691
Q96AT9	Ribulose-phosphate 3-epimerase	RPE	Q96AT9;Q2QD12	sp|Q96AT9|RPE_HUMAN Ribulose-phosphate 3-epimerase OS=Homo sapiens OX=9606 GN=RPE PE=1 SV=1;sp|Q2QD12|RPEL1_HUMAN Ribulose-phosphate 3-epimerase-like protein 1 OS=Homo sapiens OX=9606 GN=RPEL1 PE=2 SV=1	2	3	3	3	14.9	24.927	685120000	597700000	619420000	634080000	441670000	461050000	488920000	463880000	1.36691	0.00455873
Q96C36	Pyrroline-5-carboxylate reductase 2	PYCR2	Q96C36	sp|Q96C36|P5CR2_HUMAN Pyrroline-5-carboxylate reductase 2 OS=Homo sapiens OX=9606 GN=PYCR2 PE=1 SV=1	1	11	10	11	40.3	33.637	2055700000	2028000000	2095000000	2.05957e+09	1621800000	1644500000	1884300000	1.71687e+09	1.19961	0.0164566
Q96CT7	Coiled-coil domain-containing protein 124	CCDC124	Q96CT7	sp|Q96CT7|CC124_HUMAN Coiled-coil domain-containing protein 124 OS=Homo sapiens OX=9606 GN=CCDC124 PE=1 SV=1	1	5	5	5	27.4	25.835	788730000	834130000	769720000	7.97527e+08	640740000	647400000	620090000	6.36077e+08	1.25382	0.00148488
Q96CW5	Gamma-tubulin complex component 3	TUBGCP3	Q96CW5	sp|Q96CW5|GCP3_HUMAN Gamma-tubulin complex component 3 OS=Homo sapiens OX=9606 GN=TUBGCP3 PE=1 SV=2	1	8	8	8	12.1	103.57	486630000	528510000	441780000	485640000	240470000	222470000	321530000	261490000	1.8572	0.00473059
Q96EK5	KIF1-binding protein	KIF1BP	Q96EK5	sp|Q96EK5|KBP_HUMAN KIF1-binding protein OS=Homo sapiens OX=9606 GN=KIF1BP PE=1 SV=1	1	10	10	10	21.6	71.813	1092200000	1252500000	1381400000	1.24203e+09	925490000	888530000	924830000	912950000	1.36046	0.017648
Q96EY4	Translation machinery-associated protein 16	TMA16	Q96EY4	sp|Q96EY4|TMA16_HUMAN Translation machinery-associated protein 16 OS=Homo sapiens OX=9606 GN=TMA16 PE=1 SV=2	1	2	2	2	10.8	23.864	335420000	293680000	406820000	3.45307e+08	230420000	254980000	202270000	2.29223e+08	1.50642	0.0331715
Q96EY7	Pentatricopeptide repeat domain-containing protein 3, mitochondrial	PTCD3	Q96EY7	"sp|Q96EY7|PTCD3_HUMAN Pentatricopeptide repeat domain-containing protein 3, mitochondrial OS=Homo sapiens OX=9606 GN=PTCD3 PE=1 SV=3"	1	11	11	11	20.6	78.549	879100000	861390000	816220000	8.52237e+08	725700000	690270000	684200000	7.00057e+08	1.21738	0.00260071
Q96FL9	Polypeptide N-acetylgalactosaminyltransferase 14	GALNT14	Q96FL9;Q8N428	sp|Q96FL9|GLT14_HUMAN Polypeptide N-acetylgalactosaminyltransferase 14 OS=Homo sapiens OX=9606 GN=GALNT14 PE=1 SV=1	2	7	7	7	15.8	64.32	579060000	557420000	740720000	6.25733e+08	872230000	978760000	1179600000	1.0102e+09	0.619417	0.0229481
Q96G03	Phosphoglucomutase-2	PGM2	Q96G03	sp|Q96G03|PGM2_HUMAN Phosphoglucomutase-2 OS=Homo sapiens OX=9606 GN=PGM2 PE=1 SV=4	1	13	13	13	25.8	68.283	1308600000	1452900000	1360900000	1.37413e+09	1246600000	1254900000	1257800000	1253100000	1.09659	0.0459045
Q96GA7	Serine dehydratase-like	SDSL	Q96GA7	sp|Q96GA7|SDSL_HUMAN Serine dehydratase-like OS=Homo sapiens OX=9606 GN=SDSL PE=1 SV=1	1	4	4	4	15.8	34.674	260020000	235450000	209290000	234920000	156860000	147310000	140030000	1.48067e+08	1.58658	0.00490726
Q96GC5	39S ribosomal protein L48, mitochondrial	MRPL48	Q96GC5	"sp|Q96GC5|RM48_HUMAN 39S ribosomal protein L48, mitochondrial OS=Homo sapiens OX=9606 GN=MRPL48 PE=1 SV=2"	1	3	3	3	15.6	23.934	428330000	419860000	559190000	4.69127e+08	281950000	310390000	368220000	3.20187e+08	1.46517	0.0451
Q96I24	Far upstream element-binding protein 3	FUBP3	Q96I24	sp|Q96I24|FUBP3_HUMAN Far upstream element-binding protein 3 OS=Homo sapiens OX=9606 GN=FUBP3 PE=1 SV=2	1	20	19	19	47.9	61.64	3472700000	3578100000	4443700000	3831500000	2432800000	2860400000	3125500000	2.80623e+09	1.36535	0.049469
Q96J01	THO complex subunit 3	THOC3	Q96J01	sp|Q96J01|THOC3_HUMAN THO complex subunit 3 OS=Homo sapiens OX=9606 GN=THOC3 PE=1 SV=1	1	4	4	4	13.7	38.771	333350000	312730000	289560000	311880000	253340000	281910000	257430000	2.64227e+08	1.18035	0.0369705
Q96JM3	Chromosome alignment-maintaining phosphoprotein 1	CHAMP1	Q96JM3	sp|Q96JM3|CHAP1_HUMAN Chromosome alignment-maintaining phosphoprotein 1 OS=Homo sapiens OX=9606 GN=CHAMP1 PE=1 SV=2	1	12	12	12	16.6	89.098	631470000	644060000	504730000	593420000	449090000	486980000	460590000	4.65553e+08	1.27466	0.0494814
Q96KB5	Lymphokine-activated killer T-cell-originated protein kinase	PBK	Q96KB5	sp|Q96KB5|TOPK_HUMAN Lymphokine-activated killer T-cell-originated protein kinase OS=Homo sapiens OX=9606 GN=PBK PE=1 SV=3	1	10	10	10	43.5	36.085	1700900000	1730800000	2281900000	1.90453e+09	1061700000	1182200000	731980000	991960000	1.91997	0.0170313
Q96KF7	Small integral membrane protein 8	SMIM8	Q96KF7	sp|Q96KF7|SMIM8_HUMAN Small integral membrane protein 8 OS=Homo sapiens OX=9606 GN=SMIM8 PE=1 SV=2	1	1	1	1	15.5	11.059	142890000	199410000	141090000	161130000	283740000	282970000		283355000	0.568651	0.015872
Q96KM6	Zinc finger protein 512B	ZNF512B	Q96KM6	sp|Q96KM6|Z512B_HUMAN Zinc finger protein 512B OS=Homo sapiens OX=9606 GN=ZNF512B PE=1 SV=1	1	2	2	2	2.8	97.263	66451000	62996000	49493000	5.96467e+07	35044000	35133000		35088500	1.69989	0.0348388
Q96LD4	E3 ubiquitin-protein ligase TRIM47	TRIM47	Q96LD4	sp|Q96LD4|TRI47_HUMAN E3 ubiquitin-protein ligase TRIM47 OS=Homo sapiens OX=9606 GN=TRIM47 PE=1 SV=2	1	7	7	7	14.3	69.531	215320000	172960000	233770000	207350000	256990000	322460000	352150000	3.10533e+08	0.667722	0.0365322
Q96MX0	CKLF-like MARVEL transmembrane domain-containing protein 3	CMTM3	Q96MX0	sp|Q96MX0|CKLF3_HUMAN CKLF-like MARVEL transmembrane domain-containing protein 3 OS=Homo sapiens OX=9606 GN=CMTM3 PE=1 SV=1	1	2	2	2	8.8	19.713	175750000	145780000	168180000	1.63237e+08	250330000		220700000	235515000	0.693105	0.0203714
Q96P70	Importin-9	IPO9	Q96P70	sp|Q96P70|IPO9_HUMAN Importin-9 OS=Homo sapiens OX=9606 GN=IPO9 PE=1 SV=3	1	23	23	23	31.7	115.96	6867800000	6984500000	7342000000	7.06477e+09	5458100000	5513500000	5440000000	5.47053e+09	1.29142	0.000382205
Q96PY5	Formin-like protein 2	FMNL2	Q96PY5	sp|Q96PY5|FMNL2_HUMAN Formin-like protein 2 OS=Homo sapiens OX=9606 GN=FMNL2 PE=1 SV=3	1	19	15	19	18.3	123.32	971370000	1015600000	1059400000	1.01546e+09	1451300000	1441900000	1821500000	1.57157e+09	0.646143	0.0120637
Q96RP9	Elongation factor G, mitochondrial	GFM1	Q96RP9	"sp|Q96RP9|EFGM_HUMAN Elongation factor G, mitochondrial OS=Homo sapiens OX=9606 GN=GFM1 PE=1 SV=2"	1	16	16	16	28.4	83.471	2462500000	2332200000	2716100000	2503600000	1731100000	1818200000	2121200000	1.89017e+09	1.32454	0.0198514
Q96TA1	Niban-like protein 1	FAM129B	Q96TA1	sp|Q96TA1|NIBL1_HUMAN Niban-like protein 1 OS=Homo sapiens OX=9606 GN=FAM129B PE=1 SV=3	1	21	21	21	37	84.137	3516600000	3974300000	3436500000	3.64247e+09	6415000000	5788600000	5673100000	5958900000	0.611265	0.0012451
Q99417	c-Myc-binding protein	MYCBP	Q99417	sp|Q99417|MYCBP_HUMAN c-Myc-binding protein OS=Homo sapiens OX=9606 GN=MYCBP PE=1 SV=3	1	5	5	5	65	11.967	1233300000	1049400000	1068700000	1.11713e+09	602440000	774240000	719320000	6.98667e+08	1.59895	0.00563381
Q99459	Cell division cycle 5-like protein	CDC5L	Q99459	sp|Q99459|CDC5L_HUMAN Cell division cycle 5-like protein OS=Homo sapiens OX=9606 GN=CDC5L PE=1 SV=2	1	23	23	23	39.5	92.25	2152900000	2311600000	2488500000	2.31767e+09	1799700000	1744300000	1810000000	1.78467e+09	1.29865	0.00576445
Q99497	Protein/nucleic acid deglycase DJ-1	PARK7	Q99497	sp|Q99497|PARK7_HUMAN Protein/nucleic acid deglycase DJ-1 OS=Homo sapiens OX=9606 GN=PARK7 PE=1 SV=2	1	12	12	12	78.8	19.891	17522000000	17386000000	18793000000	1.79003e+10	12350000000	14080000000	15776000000	1.40687e+10	1.27235	0.0242532
Q99575	Ribonucleases P/MRP protein subunit POP1	POP1	Q99575	sp|Q99575|POP1_HUMAN Ribonucleases P/MRP protein subunit POP1 OS=Homo sapiens OX=9606 GN=POP1 PE=1 SV=2	1	14	14	14	17.1	114.71	16609000000	16397000000	16220000000	1.64087e+10	13280000000	14987000000	12756000000	1.36743e+10	1.19996	0.0160734
Q99598	Translin-associated protein X	TSNAX	Q99598	sp|Q99598|TSNAX_HUMAN Translin-associated protein X OS=Homo sapiens OX=9606 GN=TSNAX PE=1 SV=1	1	10	10	10	49.7	33.112	9092600000	8542500000	9705400000	9113500000	7253600000	6845600000	8398200000	7.49913e+09	1.21527	0.0480443
Q99643	Succinate dehydrogenase cytochrome b560 subunit, mitochondrial	SDHC	Q99643	"sp|Q99643|C560_HUMAN Succinate dehydrogenase cytochrome b560 subunit, mitochondrial OS=Homo sapiens OX=9606 GN=SDHC PE=1 SV=1"	1	2	2	2	12.4	18.61	902090000	1276400000	1018900000	1.0658e+09	540390000	582140000	806340000	6.42957e+08	1.65765	0.0375105
Q99707	Methionine synthase	MTR	Q99707	sp|Q99707|METH_HUMAN Methionine synthase OS=Homo sapiens OX=9606 GN=MTR PE=1 SV=2	1	4	4	4	4.6	140.53	273450000	246800000	289540000	269930000	138930000	154530000	135460000	1.42973e+08	1.88797	0.000769845
Q99714	3-hydroxyacyl-CoA dehydrogenase type-2	HSD17B10	Q99714	sp|Q99714|HCD2_HUMAN 3-hydroxyacyl-CoA dehydrogenase type-2 OS=Homo sapiens OX=9606 GN=HSD17B10 PE=1 SV=3	1	13	13	13	73.9	26.923	5997100000	5747400000	5951300000	5898600000	4308100000	4520800000	5206400000	4.67843e+09	1.26081	0.0123338
Q99747	Gamma-soluble NSF attachment protein	NAPG	Q99747	sp|Q99747|SNAG_HUMAN Gamma-soluble NSF attachment protein OS=Homo sapiens OX=9606 GN=NAPG PE=1 SV=1	1	2	2	2	8.7	34.746	143080000	144850000	150930000	1.46287e+08	107670000	88568000	91048000	95762000	1.52761	0.00143493
Q99848	Probable rRNA-processing protein EBP2	EBNA1BP2	Q99848	sp|Q99848|EBP2_HUMAN Probable rRNA-processing protein EBP2 OS=Homo sapiens OX=9606 GN=EBNA1BP2 PE=1 SV=2	1	12	12	12	48	34.852	1982900000	1846000000	2143300000	1.99073e+09	1667400000	1563300000	1567100000	1.59927e+09	1.24478	0.0133121
Q99943	1-acyl-sn-glycerol-3-phosphate acyltransferase alpha	AGPAT1	Q99943	sp|Q99943|PLCA_HUMAN 1-acyl-sn-glycerol-3-phosphate acyltransferase alpha OS=Homo sapiens OX=9606 GN=AGPAT1 PE=1 SV=2	1	1	1	1	7.4	31.716	59348000	81172000	96082000	7.88673e+07	55454000	39389000	42163000	4.56687e+07	1.72695	0.0477108
Q99986	Serine/threonine-protein kinase VRK1	VRK1	Q99986	sp|Q99986|VRK1_HUMAN Serine/threonine-protein kinase VRK1 OS=Homo sapiens OX=9606 GN=VRK1 PE=1 SV=1	1	4	4	4	11.6	45.476	814010000	707580000	990290000	8.37293e+08	513420000	530090000	488470000	510660000	1.63963	0.0172443
Q9BPX3	Condensin complex subunit 3	NCAPG	Q9BPX3	sp|Q9BPX3|CND3_HUMAN Condensin complex subunit 3 OS=Homo sapiens OX=9606 GN=NCAPG PE=1 SV=1	1	17	17	17	20.2	114.33	1893700000	2325800000	2347900000	2.18913e+09	1829500000	1612200000	1301500000	1.58107e+09	1.38459	0.046123
Q9BQ39	ATP-dependent RNA helicase DDX50	DDX50	Q9BQ39	sp|Q9BQ39|DDX50_HUMAN ATP-dependent RNA helicase DDX50 OS=Homo sapiens OX=9606 GN=DDX50 PE=1 SV=1	1	12	10	10	19.3	82.564	760580000	836910000	967610000	8.55033e+08	597610000	630120000	524770000	5.84167e+08	1.46368	0.0163554
Q9BQ67	Glutamate-rich WD repeat-containing protein 1	GRWD1	Q9BQ67	sp|Q9BQ67|GRWD1_HUMAN Glutamate-rich WD repeat-containing protein 1 OS=Homo sapiens OX=9606 GN=GRWD1 PE=1 SV=1	1	5	5	5	19.1	49.419	1212900000	1218200000	1422800000	1.28463e+09	1028400000	1000600000	659520000	8.96173e+08	1.43346	0.0473406
Q9BQE3	Tubulin alpha-1C chain	TUBA1C	Q9BQE3	sp|Q9BQE3|TBA1C_HUMAN Tubulin alpha-1C chain OS=Homo sapiens OX=9606 GN=TUBA1C PE=1 SV=1	1	23	2	2	75.7	49.895	1621600000	1808300000	1463000000	1.63097e+09	2201700000	2557100000	1920600000	2.22647e+09	0.732536	0.0467225
Q9BQG0	Myb-binding protein 1A	MYBBP1A	Q9BQG0	sp|Q9BQG0|MBB1A_HUMAN Myb-binding protein 1A OS=Homo sapiens OX=9606 GN=MYBBP1A PE=1 SV=2	1	28	28	28	25.2	148.85	2753700000	2451200000	2839100000	2.68133e+09	2290300000	2256300000	2189300000	2245300000	1.1942	0.0229032
Q9BRX5	DNA replication complex GINS protein PSF3	GINS3	Q9BRX5	sp|Q9BRX5|PSF3_HUMAN DNA replication complex GINS protein PSF3 OS=Homo sapiens OX=9606 GN=GINS3 PE=1 SV=1	1	6	6	6	32.4	24.534	455720000	384060000	390700000	410160000	271940000	299030000	158710000	2.43227e+08	1.68633	0.0265513
Q9BS26	Endoplasmic reticulum resident protein 44	ERP44	Q9BS26	sp|Q9BS26|ERP44_HUMAN Endoplasmic reticulum resident protein 44 OS=Homo sapiens OX=9606 GN=ERP44 PE=1 SV=1	1	14	14	14	46.1	46.971	3062200000	2836100000	2814300000	2904200000	2261900000	2463400000	2465400000	2396900000	1.21165	0.00820124
Q9BSH4	Translational activator of cytochrome c oxidase 1	TACO1	Q9BSH4	sp|Q9BSH4|TACO1_HUMAN Translational activator of cytochrome c oxidase 1 OS=Homo sapiens OX=9606 GN=TACO1 PE=1 SV=1	1	3	3	3	20.9	32.477	1331400000	971170000	1087700000	1130090000	708630000	840050000	771330000	7.73337e+08	1.46132	0.0340119
Q9BTD8	RNA-binding protein 42	RBM42	Q9BTD8	sp|Q9BTD8|RBM42_HUMAN RNA-binding protein 42 OS=Homo sapiens OX=9606 GN=RBM42 PE=1 SV=1	1	4	4	4	12.3	50.413	327960000	371610000	345580000	3.48383e+08	133280000	165890000	279850000	1.93007e+08	1.80503	0.0282302
Q9BTE3	Mini-chromosome maintenance complex-binding protein	MCMBP	Q9BTE3	sp|Q9BTE3|MCMBP_HUMAN Mini-chromosome maintenance complex-binding protein OS=Homo sapiens OX=9606 GN=MCMBP PE=1 SV=2	1	14	14	14	26.2	72.979	2203500000	2128100000	2021800000	2117800000	1377400000	1669900000	1330300000	1459200000	1.45134	0.00514321
Q9BUF5	Tubulin beta-6 chain	TUBB6	Q9BUF5	sp|Q9BUF5|TBB6_HUMAN Tubulin beta-6 chain OS=Homo sapiens OX=9606 GN=TUBB6 PE=1 SV=1	1	24	12	24	80.7	49.857	57849000000	65312000000	65794000000	62985000000	71291000000	77018000000	74324000000	74211000000	0.848729	0.0213682
Q9BUJ2	Heterogeneous nuclear ribonucleoprotein U-like protein 1	HNRNPUL1	Q9BUJ2	sp|Q9BUJ2|HNRL1_HUMAN Heterogeneous nuclear ribonucleoprotein U-like protein 1 OS=Homo sapiens OX=9606 GN=HNRNPUL1 PE=1 SV=2	1	22	22	22	29.6	95.737	4461500000	4635100000	4980100000	4.69223e+09	3733800000	4165800000	3774700000	3.89143e+09	1.20579	0.0175587
Q9BUT1	3-hydroxybutyrate dehydrogenase type 2	BDH2	Q9BUT1	sp|Q9BUT1|BDH2_HUMAN 3-hydroxybutyrate dehydrogenase type 2 OS=Homo sapiens OX=9606 GN=BDH2 PE=1 SV=2	1	5	5	5	25.7	26.724	624270000	631960000	721190000	659140000	330970000	429000000	400760000	386910000	1.7036	0.00308275
Q9BVA1	Tubulin beta-2B chain	TUBB2B	Q9BVA1	sp|Q9BVA1|TBB2B_HUMAN Tubulin beta-2B chain OS=Homo sapiens OX=9606 GN=TUBB2B PE=1 SV=1	1	23	1	16	77.3	49.953	86189000000	98020000000	82581000000	88930000000	109070000000	112540000000	112180000000	1.11263e+11	0.799275	0.00957989
Q9BVL4	Protein adenylyltransferase SelO, mitochondrial	SELENOO	Q9BVL4	"sp|Q9BVL4|SELO_HUMAN Protein adenylyltransferase SelO, mitochondrial OS=Homo sapiens OX=9606 GN=SELENOO PE=1 SV=3"	1	4	4	4	9	73.488	275910000	319020000	388060000	3.27663e+08	183300000	169510000	160440000	1.71083e+08	1.91523	0.00932444
Q9BWF3	RNA-binding protein 4	RBM4	Q9BWF3;Q9BQ04	sp|Q9BWF3|RBM4_HUMAN RNA-binding protein 4 OS=Homo sapiens OX=9606 GN=RBM4 PE=1 SV=1;sp|Q9BQ04|RBM4B_HUMAN RNA-binding protein 4B OS=Homo sapiens OX=9606 GN=RBM4B PE=1 SV=1	2	12	12	12	47.5	40.313	1933300000	2018000000	2483500000	2.14493e+09	1639300000	1593300000	1568800000	1.60047e+09	1.34019	0.0341746
Q9BWM7	Sideroflexin-3	SFXN3	Q9BWM7	sp|Q9BWM7|SFXN3_HUMAN Sideroflexin-3 OS=Homo sapiens OX=9606 GN=SFXN3 PE=1 SV=3	1	15	14	15	63.9	35.503	1361900000	1877000000	2474600000	1904500000	2658500000	2861700000	3102400000	2874200000	0.662619	0.0487449
Q9BX40	Protein LSM14 homolog B	LSM14B	Q9BX40	sp|Q9BX40|LS14B_HUMAN Protein LSM14 homolog B OS=Homo sapiens OX=9606 GN=LSM14B PE=1 SV=1	1	4	3	3	19.5	42.07	135670000	123440000	140830000	1.33313e+08	169550000	144370000	161520000	158480000	0.8412	0.0496315
Q9BXB5	Oxysterol-binding protein-related protein 10	OSBPL10	Q9BXB5	sp|Q9BXB5|OSB10_HUMAN Oxysterol-binding protein-related protein 10 OS=Homo sapiens OX=9606 GN=OSBPL10 PE=1 SV=2	1	4	3	4	6.5	83.969	188680000	185890000	212270000	1.95613e+08	396590000	362740000	287820000	349050000	0.560416	0.00987762
Q9BXP2	Solute carrier family 12 member 9	SLC12A9	Q9BXP2	sp|Q9BXP2|S12A9_HUMAN Solute carrier family 12 member 9 OS=Homo sapiens OX=9606 GN=SLC12A9 PE=1 SV=1	1	1	1	1	1.2	96.109	44776000	45871000	50654000	4.71003e+07	58904000	62063000		60483500	0.77873	0.0143694
Q9BXP5	Serrate RNA effector molecule homolog	SRRT	Q9BXP5	sp|Q9BXP5|SRRT_HUMAN Serrate RNA effector molecule homolog OS=Homo sapiens OX=9606 GN=SRRT PE=1 SV=1	1	23	23	23	30.1	100.67	5127500000	4531000000	5219200000	4.95923e+09	4229900000	3873200000	3986300000	4029800000	1.23064	0.0179648
Q9BY44	Eukaryotic translation initiation factor 2A	EIF2A	Q9BY44	sp|Q9BY44|EIF2A_HUMAN Eukaryotic translation initiation factor 2A OS=Homo sapiens OX=9606 GN=EIF2A PE=1 SV=3	1	18	18	18	47	64.989	2505800000	2501000000	2706700000	2.57117e+09	2035000000	2307600000	1875100000	2.07257e+09	1.24057	0.0253659
Q9BZE1	39S ribosomal protein L37, mitochondrial	MRPL37	Q9BZE1	"sp|Q9BZE1|RM37_HUMAN 39S ribosomal protein L37, mitochondrial OS=Homo sapiens OX=9606 GN=MRPL37 PE=1 SV=2"	1	11	11	11	30.7	48.117	1026500000	1163100000	1187600000	1.12573e+09	1009600000	939280000	899490000	9.49457e+08	1.18566	0.0415807
Q9BZQ8	Protein Niban	FAM129A	Q9BZQ8	sp|Q9BZQ8|NIBAN_HUMAN Protein Niban OS=Homo sapiens OX=9606 GN=FAM129A PE=1 SV=1	1	24	24	24	32.2	103.13	5621900000	4867300000	5244500000	5.24457e+09	5869200000	5886600000	6214700000	5.99017e+09	0.875529	0.0383327
Q9BZZ5	Apoptosis inhibitor 5	API5	Q9BZZ5	sp|Q9BZZ5|API5_HUMAN Apoptosis inhibitor 5 OS=Homo sapiens OX=9606 GN=API5 PE=1 SV=3	1	16	16	16	32.6	59.004	4428300000	4632600000	4866800000	4.64257e+09	3384500000	3809900000	4288300000	3.82757e+09	1.21293	0.0483801
Q9C0H2	Protein tweety homolog 3	TTYH3	Q9C0H2	sp|Q9C0H2|TTYH3_HUMAN Protein tweety homolog 3 OS=Homo sapiens OX=9606 GN=TTYH3 PE=1 SV=3	1	5	5	5	9.6	57.544	710330000	647140000	336310000	5.64593e+08	988950000	1033600000	844470000	9.55673e+08	0.590781	0.0386417
Q9GZL7	Ribosome biogenesis protein WDR12	WDR12	Q9GZL7	sp|Q9GZL7|WDR12_HUMAN Ribosome biogenesis protein WDR12 OS=Homo sapiens OX=9606 GN=WDR12 PE=1 SV=2	1	12	12	12	42.6	47.707	1944600000	1968600000	2227900000	2.04703e+09	1674000000	1690500000	1528400000	1.63097e+09	1.2551	0.0162776
Q9GZP8	Immortalization up-regulated protein	IMUP	Q9GZP8	sp|Q9GZP8|IMUP_HUMAN Immortalization up-regulated protein OS=Homo sapiens OX=9606 GN=IMUP PE=1 SV=1	1	2	2	2	25.5	10.897	447950000	472300000	404440000	4.41563e+08	679450000	542310000	623190000	6.14983e+08	0.718009	0.0175529
Q9GZT8	NIF3-like protein 1	NIF3L1	Q9GZT8	sp|Q9GZT8|NIF3L_HUMAN NIF3-like protein 1 OS=Homo sapiens OX=9606 GN=NIF3L1 PE=1 SV=2	1	9	9	9	28.6	41.968	740890000	726150000	783920000	750320000	560500000	586770000	631810000	5.93027e+08	1.26524	0.0043775
Q9GZU8	PSME3-interacting protein	FAM192A	Q9GZU8	sp|Q9GZU8|PIP30_HUMAN PSME3-interacting protein OS=Homo sapiens OX=9606 GN=FAM192A PE=1 SV=1	1	4	4	4	22	28.912	265340000	337800000	407480000	3.36873e+08	188370000	249210000	168290000	2.01957e+08	1.66805	0.0474317
Q9H0E2	Toll-interacting protein	TOLLIP	Q9H0E2	sp|Q9H0E2|TOLIP_HUMAN Toll-interacting protein OS=Homo sapiens OX=9606 GN=TOLLIP PE=1 SV=1	1	3	3	3	15.3	30.281	389590000		399410000	394500000	211920000	197820000	252000000	220580000	1.78847	0.00382585
Q9H0Q0	Protein FAM49A	FAM49A	Q9H0Q0	sp|Q9H0Q0|FA49A_HUMAN Protein FAM49A OS=Homo sapiens OX=9606 GN=FAM49A PE=2 SV=1	1	12	11	12	55.4	37.312	3419400000	3541800000	3710500000	3.55723e+09	5012500000	4988600000	4578900000	4860000000	0.731941	0.00136253
Q9H299	SH3 domain-binding glutamic acid-rich-like protein 3	SH3BGRL3	Q9H299	sp|Q9H299|SH3L3_HUMAN SH3 domain-binding glutamic acid-rich-like protein 3 OS=Homo sapiens OX=9606 GN=SH3BGRL3 PE=1 SV=1	1	3	3	3	31.2	10.438	1729500000	1640400000	1465700000	1.61187e+09	2241800000	1934600000	2514600000	2.23033e+09	0.722702	0.02855
Q9H2J4	Phosducin-like protein 3	PDCL3	Q9H2J4	sp|Q9H2J4|PDCL3_HUMAN Phosducin-like protein 3 OS=Homo sapiens OX=9606 GN=PDCL3 PE=1 SV=1	1	4	4	4	20.5	27.614	372030000	428630000	343480000	381380000	183360000	285610000	268000000	2.45657e+08	1.55249	0.0280473
Q9H2M9	Rab3 GTPase-activating protein non-catalytic subunit	RAB3GAP2	Q9H2M9	sp|Q9H2M9|RBGPR_HUMAN Rab3 GTPase-activating protein non-catalytic subunit OS=Homo sapiens OX=9606 GN=RAB3GAP2 PE=1 SV=1	1	21	21	21	16.9	155.98	1894700000	1820400000	1976100000	1.89707e+09	1419800000	1508700000	843400000	1257300000	1.50884	0.0399817
Q9H2U1	ATP-dependent DNA/RNA helicase DHX36	DHX36	Q9H2U1	sp|Q9H2U1|DHX36_HUMAN ATP-dependent DNA/RNA helicase DHX36 OS=Homo sapiens OX=9606 GN=DHX36 PE=1 SV=2	1	9	8	9	10.8	114.76	785780000	819610000	793470000	799620000	696600000	562840000	562870000	6.07437e+08	1.31638	0.0136799
Q9H3K2	Growth hormone-inducible transmembrane protein	GHITM	Q9H3K2	sp|Q9H3K2|GHITM_HUMAN Growth hormone-inducible transmembrane protein OS=Homo sapiens OX=9606 GN=GHITM PE=1 SV=2	1	5	5	5	12.2	37.205	1245700000	1360800000	1677400000	1.42797e+09	728950000	768830000	859590000	785790000	1.81724	0.00886366
Q9H3K6	BolA-like protein 2	BOLA2	Q9H3K6	sp|Q9H3K6|BOLA2_HUMAN BolA-like protein 2 OS=Homo sapiens OX=9606 GN=BOLA2 PE=1 SV=1	1	5	5	5	69.8	10.116	800080000	669130000	819100000	762770000	566700000	548660000	628870000	581410000	1.31193	0.026786
Q9H3N1	Thioredoxin-related transmembrane protein 1	TMX1	Q9H3N1	sp|Q9H3N1|TMX1_HUMAN Thioredoxin-related transmembrane protein 1 OS=Homo sapiens OX=9606 GN=TMX1 PE=1 SV=1	1	11	11	11	30.4	31.791	3443800000	3368800000	4073000000	3.62853e+09	2800900000	2809100000	2776800000	2795600000	1.29794	0.0203528
Q9H3P7	Golgi resident protein GCP60	ACBD3	Q9H3P7	sp|Q9H3P7|GCP60_HUMAN Golgi resident protein GCP60 OS=Homo sapiens OX=9606 GN=ACBD3 PE=1 SV=4	1	11	11	11	33.5	60.593	1250700000	1338000000	1206000000	1264900000	879750000	930400000	1033900000	9.48017e+08	1.33426	0.00604277
Q9H3U1	Protein unc-45 homolog A	UNC45A	Q9H3U1	sp|Q9H3U1|UN45A_HUMAN Protein unc-45 homolog A OS=Homo sapiens OX=9606 GN=UNC45A PE=1 SV=1	1	16	16	16	21.5	103.08	1056700000	904660000	1085900000	1.01575e+09	770360000	630050000	457280000	619230000	1.64035	0.0204514
Q9H477	Ribokinase	RBKS	Q9H477	sp|Q9H477|RBSK_HUMAN Ribokinase OS=Homo sapiens OX=9606 GN=RBKS PE=1 SV=1	1	2	2	2	9	34.143	86630000	81708000	81381000	8.32397e+07	148560000	148830000	188080000	1.61823e+08	0.514386	0.00403737
Q9H4A3	Serine/threonine-protein kinase WNK1	WNK1	Q9H4A3;Q96J92	sp|Q9H4A3|WNK1_HUMAN Serine/threonine-protein kinase WNK1 OS=Homo sapiens OX=9606 GN=WNK1 PE=1 SV=2	2	18	16	18	10.2	250.79	1535600000	1479200000	1462200000	1.49233e+09	1409600000	1403600000	1325500000	1.37957e+09	1.08174	0.0322578
Q9H5X1	Cytosolic iron-sulfur assembly component 2A	CIAO2A	Q9H5X1	sp|Q9H5X1|CIA2A_HUMAN Cytosolic iron-sulfur assembly component 2A OS=Homo sapiens OX=9606 GN=CIAO2A PE=1 SV=1	1	1	1	1	5.6	18.355	88269000	105980000	82881000	9.23767e+07		55115000	61234000	58174500	1.58792	0.0347351
Q9H773	dCTP pyrophosphatase 1	DCTPP1	Q9H773	sp|Q9H773|DCTP1_HUMAN dCTP pyrophosphatase 1 OS=Homo sapiens OX=9606 GN=DCTPP1 PE=1 SV=1	1	8	8	8	41.2	18.681	982750000	1300700000	1436400000	1239950000	1776500000	1827500000	1599000000	1.73433e+09	0.714943	0.0308106
Q9H814	Phosphorylated adapter RNA export protein	PHAX	Q9H814	sp|Q9H814|PHAX_HUMAN Phosphorylated adapter RNA export protein OS=Homo sapiens OX=9606 GN=PHAX PE=1 SV=1	1	4	4	4	12.7	44.402	279590000	266240000	286210000	2.77347e+08	130150000	188460000	135470000	151360000	1.83236	0.00296562
Q9H832	Ubiquitin-conjugating enzyme E2 Z	UBE2Z	Q9H832	sp|Q9H832|UBE2Z_HUMAN Ubiquitin-conjugating enzyme E2 Z OS=Homo sapiens OX=9606 GN=UBE2Z PE=1 SV=2	1	11	11	11	31.4	38.21	1426700000	1489400000	1477600000	1.46457e+09	1386100000	1378900000	1405800000	1.39027e+09	1.05344	0.0235105
Q9H9B4	Sideroflexin-1	SFXN1	Q9H9B4	sp|Q9H9B4|SFXN1_HUMAN Sideroflexin-1 OS=Homo sapiens OX=9606 GN=SFXN1 PE=1 SV=4	1	12	11	11	55.9	35.619	3980500000	4013400000	4934800000	4.30957e+09	2870600000	2906800000	2589900000	2789100000	1.54515	0.00980813
Q9HB71	Calcyclin-binding protein	CACYBP	Q9HB71	sp|Q9HB71|CYBP_HUMAN Calcyclin-binding protein OS=Homo sapiens OX=9606 GN=CACYBP PE=1 SV=2	1	13	13	13	62.3	26.21	17467000000	17500000000	18675000000	1.78807e+10	16663000000	16969000000	16470000000	1.67007e+10	1.07066	0.0493354
Q9HBM1	Kinetochore protein Spc25	SPC25	Q9HBM1	sp|Q9HBM1|SPC25_HUMAN Kinetochore protein Spc25 OS=Homo sapiens OX=9606 GN=SPC25 PE=1 SV=1	1	6	6	6	34.4	26.152	405480000	369950000	542160000	4.39197e+08	274730000	283250000	215540000	257840000	1.70337	0.0328539
Q9HCC0	Methylcrotonoyl-CoA carboxylase beta chain, mitochondrial	MCCC2	Q9HCC0	"sp|Q9HCC0|MCCB_HUMAN Methylcrotonoyl-CoA carboxylase beta chain, mitochondrial OS=Homo sapiens OX=9606 GN=MCCC2 PE=1 SV=1"	1	17	17	17	38.5	61.332	2144700000	2345600000	2304100000	2264800000	1705700000	1723600000	1716500000	1.71527e+09	1.32038	0.000864989
Q9HCD5	Nuclear receptor coactivator 5	NCOA5	Q9HCD5	sp|Q9HCD5|NCOA5_HUMAN Nuclear receptor coactivator 5 OS=Homo sapiens OX=9606 GN=NCOA5 PE=1 SV=2	1	3	3	3	7.6	65.536	271280000	367690000	365650000	3.34873e+08	228830000	252930000	211550000	2.31103e+08	1.44902	0.0379204
Q9NPA8	Transcription and mRNA export factor ENY2	ENY2	Q9NPA8	sp|Q9NPA8|ENY2_HUMAN Transcription and mRNA export factor ENY2 OS=Homo sapiens OX=9606 GN=ENY2 PE=1 SV=1	1	2	2	2	23.8	11.528	448360000	459230000	507880000	4.71823e+08	339980000	337190000	303210000	3.26793e+08	1.4438	0.00264391
Q9NPH2	Inositol-3-phosphate synthase 1	ISYNA1	Q9NPH2	sp|Q9NPH2|INO1_HUMAN Inositol-3-phosphate synthase 1 OS=Homo sapiens OX=9606 GN=ISYNA1 PE=1 SV=1	1	13	13	13	34.6	61.067	2502100000	2820700000	2661300000	2.66137e+09	3770600000	3640900000	4228700000	3.88007e+09	0.685907	0.00371006
Q9NQ55	Suppressor of SWI4 1 homolog	PPAN	Q9NQ55	sp|Q9NQ55|SSF1_HUMAN Suppressor of SWI4 1 homolog OS=Homo sapiens OX=9606 GN=PPAN PE=2 SV=1	1	4	4	4	7.8	53.193	330870000	342930000	253550000	3.09117e+08	190990000	161290000	193040000	1.81773e+08	1.70056	0.0129471
Q9NQC3	Reticulon-4	RTN4	Q9NQC3	sp|Q9NQC3|RTN4_HUMAN Reticulon-4 OS=Homo sapiens OX=9606 GN=RTN4 PE=1 SV=2	1	11	11	11	18.1	129.93	14603000000	16261000000	16674000000	15846000000	20977000000	20942000000	20467000000	2.07953e+10	0.761998	0.00163298
Q9NQG5	Regulation of nuclear pre-mRNA domain-containing protein 1B	RPRD1B	Q9NQG5	sp|Q9NQG5|RPR1B_HUMAN Regulation of nuclear pre-mRNA domain-containing protein 1B OS=Homo sapiens OX=9606 GN=RPRD1B PE=1 SV=1	1	8	7	8	34.7	36.899	1203300000	1124900000	1139000000	1.15573e+09	738220000	923930000	985310000	8.82487e+08	1.30963	0.0249246
Q9NQT5	Exosome complex component RRP40	EXOSC3	Q9NQT5	sp|Q9NQT5|EXOS3_HUMAN Exosome complex component RRP40 OS=Homo sapiens OX=9606 GN=EXOSC3 PE=1 SV=3	1	6	6	6	29.8	29.572	520510000	577080000	556430000	551340000	275480000	312610000	390190000	3.26093e+08	1.69074	0.00391189
Q9NQW7	Xaa-Pro aminopeptidase 1	XPNPEP1	Q9NQW7;O00462	sp|Q9NQW7|XPP1_HUMAN Xaa-Pro aminopeptidase 1 OS=Homo sapiens OX=9606 GN=XPNPEP1 PE=1 SV=3	2	16	16	16	31.3	69.917	1754100000	1853600000	2020500000	1.87607e+09	1416200000	1491700000	1683400000	1.53043e+09	1.22584	0.035932
Q9NR30	Nucleolar RNA helicase 2	DDX21	Q9NR30	sp|Q9NR30|DDX21_HUMAN Nucleolar RNA helicase 2 OS=Homo sapiens OX=9606 GN=DDX21 PE=1 SV=5	1	35	33	35	48	87.343	20287000000	20982000000	25060000000	2.21097e+10	18151000000	17986000000	15627000000	1.72547e+10	1.28137	0.0459129
Q9NRR5	Ubiquilin-4	UBQLN4	Q9NRR5	sp|Q9NRR5|UBQL4_HUMAN Ubiquilin-4 OS=Homo sapiens OX=9606 GN=UBQLN4 PE=1 SV=2	1	11	9	11	26	63.852	1820600000	1851700000	2128800000	1933700000	1405300000	1400000000	1612100000	1.47247e+09	1.31324	0.0185566
Q9NRV9	Heme-binding protein 1	HEBP1	Q9NRV9	sp|Q9NRV9|HEBP1_HUMAN Heme-binding protein 1 OS=Homo sapiens OX=9606 GN=HEBP1 PE=1 SV=1	1	7	7	7	45.5	21.097	1549700000	1381100000	1351000000	1.42727e+09	1760400000	2167200000	1918700000	1.94877e+09	0.732395	0.0174752
Q9NRW1	Ras-related protein Rab-6B	RAB6B	Q9NRW1	sp|Q9NRW1|RAB6B_HUMAN Ras-related protein Rab-6B OS=Homo sapiens OX=9606 GN=RAB6B PE=1 SV=1	1	6	1	1	30.3	23.461	96055000	105720000	102360000	1.01378e+08		61241000	80422000	70831500	1.43126	0.0319115
Q9NRW3	DNA dC->dU-editing enzyme APOBEC-3C	APOBEC3C	Q9NRW3	sp|Q9NRW3|ABC3C_HUMAN DNA dC->dU-editing enzyme APOBEC-3C OS=Homo sapiens OX=9606 GN=APOBEC3C PE=1 SV=2	1	5	5	5	33.2	22.826	313120000	263100000	232890000	2.69703e+08	429220000	510510000	395130000	4.44953e+08	0.606138	0.0133978
Q9NRZ9	Lymphoid-specific helicase	HELLS	Q9NRZ9	sp|Q9NRZ9|HELLS_HUMAN Lymphoid-specific helicase OS=Homo sapiens OX=9606 GN=HELLS PE=1 SV=1	1	10	9	10	11.5	97.073	717090000	605210000	826760000	7.16353e+08	394880000	577110000	306470000	4.26153e+08	1.68098	0.0468512
Q9NS86	LanC-like protein 2	LANCL2	Q9NS86	sp|Q9NS86|LANC2_HUMAN LanC-like protein 2 OS=Homo sapiens OX=9606 GN=LANCL2 PE=1 SV=1	1	11	11	11	27.1	50.854	627070000	720650000	836940000	728220000	363510000	391770000	428220000	394500000	1.84593	0.00628325
Q9NSD9	Phenylalanine--tRNA ligase beta subunit	FARSB	Q9NSD9	sp|Q9NSD9|SYFB_HUMAN Phenylalanine--tRNA ligase beta subunit OS=Homo sapiens OX=9606 GN=FARSB PE=1 SV=3	1	21	21	21	40.6	66.115	5398800000	5430700000	5635900000	5.48847e+09	4137600000	4053500000	4589400000	4.26017e+09	1.28832	0.0025247
Q9NSV4	Protein diaphanous homolog 3	DIAPH3	Q9NSV4	sp|Q9NSV4|DIAP3_HUMAN Protein diaphanous homolog 3 OS=Homo sapiens OX=9606 GN=DIAPH3 PE=1 SV=4	1	11	11	11	9.6	136.92	411260000	435810000	563050000	470040000	200840000	254970000	282200000	2.46003e+08	1.91071	0.013205
Q9NTJ3	Structural maintenance of chromosomes protein 4	SMC4	Q9NTJ3	sp|Q9NTJ3|SMC4_HUMAN Structural maintenance of chromosomes protein 4 OS=Homo sapiens OX=9606 GN=SMC4 PE=1 SV=2	1	30	30	30	27.3	147.18	3816200000	3748300000	4341000000	3968500000	2937200000	2866600000	2273900000	2.69257e+09	1.47387	0.0105716
Q9NUM4	Transmembrane protein 106B	TMEM106B	Q9NUM4	sp|Q9NUM4|T106B_HUMAN Transmembrane protein 106B OS=Homo sapiens OX=9606 GN=TMEM106B PE=1 SV=2	1	7	7	7	31	31.127	1046200000	988710000	1447400000	1160770000	642770000	636640000	792300000	690570000	1.68089	0.0371673
Q9NV56	MRG/MORF4L-binding protein	MRGBP	Q9NV56	sp|Q9NV56|MRGBP_HUMAN MRG/MORF4L-binding protein OS=Homo sapiens OX=9606 GN=MRGBP PE=1 SV=1	1	2	2	2	13.7	22.417	78679000	102600000	113460000	9.82463e+07	67132000	71250000	63032000	67138000	1.46335	0.0419556
Q9NVG8	TBC1 domain family member 13	TBC1D13	Q9NVG8	sp|Q9NVG8|TBC13_HUMAN TBC1 domain family member 13 OS=Homo sapiens OX=9606 GN=TBC1D13 PE=1 SV=3	1	4	4	4	9.8	46.553	211930000	178180000	168530000	1.86213e+08	133660000	117640000	146490000	1.32597e+08	1.40436	0.0262612
Q9NVS2	39S ribosomal protein S18a, mitochondrial	MRPS18A	Q9NVS2	"sp|Q9NVS2|RT18A_HUMAN 39S ribosomal protein S18a, mitochondrial OS=Homo sapiens OX=9606 GN=MRPS18A PE=1 SV=1"	1	3	3	3	20.4	22.184	223470000	237250000	147600000	2.02773e+08	281430000	311250000	348750000	313810000	0.646166	0.030918
Q9NVS9	Pyridoxine-5-phosphate oxidase	PNPO	Q9NVS9	sp|Q9NVS9|PNPO_HUMAN Pyridoxine-5-phosphate oxidase OS=Homo sapiens OX=9606 GN=PNPO PE=1 SV=1	1	8	8	8	36.8	29.988	1926700000	1927900000	1804900000	1886500000	1662500000	1530100000	1418300000	1.53697e+09	1.22742	0.0127711
Q9NVU7	Protein SDA1 homolog	SDAD1	Q9NVU7	sp|Q9NVU7|SDA1_HUMAN Protein SDA1 homolog OS=Homo sapiens OX=9606 GN=SDAD1 PE=1 SV=3	1	5	5	5	8.4	79.87	204920000	208020000	212160000	2.08367e+08	163360000	192960000	175160000	177160000	1.17615	0.0243581
Q9NW13	RNA-binding protein 28	RBM28	Q9NW13	sp|Q9NW13|RBM28_HUMAN RNA-binding protein 28 OS=Homo sapiens OX=9606 GN=RBM28 PE=1 SV=3	1	19	19	19	27.7	85.737	2264700000	2003900000	2413900000	2227500000	1797000000	1619700000	1702400000	1.70637e+09	1.3054	0.0161366
Q9NX40	OCIA domain-containing protein 1	OCIAD1	Q9NX40	sp|Q9NX40|OCAD1_HUMAN OCIA domain-containing protein 1 OS=Homo sapiens OX=9606 GN=OCIAD1 PE=1 SV=1	1	6	6	6	24.1	27.626	1049500000	1110100000	1141600000	1100400000	1002400000	1000700000	936470000	9.79857e+08	1.12302	0.0253981
Q9NX62	Inositol monophosphatase 3	IMPAD1	Q9NX62	sp|Q9NX62|IMPA3_HUMAN Inositol monophosphatase 3 OS=Homo sapiens OX=9606 GN=IMPAD1 PE=1 SV=1	1	1	1	1	2.8	38.681	166970000	211050000	188190000	1.88737e+08	137480000	132030000	133820000	1.34443e+08	1.40384	0.0133457
Q9NXF1	Testis-expressed protein 10	TEX10	Q9NXF1	sp|Q9NXF1|TEX10_HUMAN Testis-expressed protein 10 OS=Homo sapiens OX=9606 GN=TEX10 PE=1 SV=2	1	12	12	12	16.3	105.67	1002200000	1165300000	1073500000	1.08033e+09	794360000	901720000	812480000	8.36187e+08	1.29198	0.0133574
Q9NYP7	Elongation of very long chain fatty acids protein 5	ELOVL5	Q9NYP7	sp|Q9NYP7|ELOV5_HUMAN Elongation of very long chain fatty acids protein 5 OS=Homo sapiens OX=9606 GN=ELOVL5 PE=1 SV=1	1	2	2	2	7.4	35.293	395050000	451090000	458020000	434720000	759070000	884670000	611020000	7.51587e+08	0.578403	0.0177636
Q9NYU2	UDP-glucose:glycoprotein glucosyltransferase 1	UGGT1	Q9NYU2;Q9NYU1	sp|Q9NYU2|UGGG1_HUMAN UDP-glucose:glycoprotein glucosyltransferase 1 OS=Homo sapiens OX=9606 GN=UGGT1 PE=1 SV=3	2	42	42	42	38.6	177.19	8180200000	8518400000	8666900000	8.45517e+09	6937600000	6795700000	7672600000	7135300000	1.18498	0.0127312
Q9NZ01	Very-long-chain enoyl-CoA reductase	TECR	Q9NZ01	sp|Q9NZ01|TECR_HUMAN Very-long-chain enoyl-CoA reductase OS=Homo sapiens OX=9606 GN=TECR PE=1 SV=1	1	9	9	9	27.6	36.034	3754200000	3586200000	4569200000	3.96987e+09	3055200000	2835800000	2932200000	2.94107e+09	1.3498	0.0294534
Q9NZ08	Endoplasmic reticulum aminopeptidase 1	ERAP1	Q9NZ08	sp|Q9NZ08|ERAP1_HUMAN Endoplasmic reticulum aminopeptidase 1 OS=Homo sapiens OX=9606 GN=ERAP1 PE=1 SV=3	1	22	22	22	28.3	107.23	1678000000	1632300000	2036300000	1782200000	2396100000	2315400000	2639300000	2.45027e+09	0.727349	0.0141468
Q9NZ63	Telomere length and silencing protein 1 homolog	C9orf78	Q9NZ63	sp|Q9NZ63|TLS1_HUMAN Telomere length and silencing protein 1 homolog OS=Homo sapiens OX=9606 GN=C9orf78 PE=1 SV=1	1	4	4	4	17.6	33.688	326070000	246690000	343740000	305500000	187880000	202070000	192120000	1.94023e+08	1.57455	0.0208582
Q9NZL9	Methionine adenosyltransferase 2 subunit beta	MAT2B	Q9NZL9	sp|Q9NZL9|MAT2B_HUMAN Methionine adenosyltransferase 2 subunit beta OS=Homo sapiens OX=9606 GN=MAT2B PE=1 SV=1	1	12	12	12	44.3	37.551	2989100000	2779300000	2755900000	2.84143e+09	1899700000	2250500000	2394700000	2.18163e+09	1.30243	0.0160246
Q9NZM1	Myoferlin	MYOF	Q9NZM1;REV__P24752	sp|Q9NZM1|MYOF_HUMAN Myoferlin OS=Homo sapiens OX=9606 GN=MYOF PE=1 SV=1	2	99	98	99	56.3	234.71	24981000000	28321000000	29551000000	2.76177e+10	36438000000	35997000000	47230000000	3.98883e+10	0.692375	0.0351377
Q9NZN4	EH domain-containing protein 2	EHD2	Q9NZN4	sp|Q9NZN4|EHD2_HUMAN EH domain-containing protein 2 OS=Homo sapiens OX=9606 GN=EHD2 PE=1 SV=2	1	16	14	14	44.6	61.161	866910000	831360000	1127900000	9.42057e+08	1668800000	1316900000	2021800000	1.66917e+09	0.564387	0.0314657
Q9NZW5	MAGUK p55 subfamily member 6	MPP6	Q9NZW5;Q14168	sp|Q9NZW5|MPP6_HUMAN MAGUK p55 subfamily member 6 OS=Homo sapiens OX=9606 GN=MPP6 PE=1 SV=2	2	13	12	13	25.6	61.116	1105900000	1313300000	1269600000	1229600000	685510000	830120000	1003700000	8.39777e+08	1.4642	0.0250231
Q9NZZ3	Charged multivesicular body protein 5	CHMP5	Q9NZZ3	sp|Q9NZZ3|CHMP5_HUMAN Charged multivesicular body protein 5 OS=Homo sapiens OX=9606 GN=CHMP5 PE=1 SV=1	1	2	2	2	16.9	24.57	454070000	472940000	380680000	4.35897e+08	259440000	197290000	218560000	2.25097e+08	1.93649	0.00327059
Q9P0J0	NADH dehydrogenase [ubiquinone] 1 alpha subcomplex subunit 13	NDUFA13	Q9P0J0	sp|Q9P0J0|NDUAD_HUMAN NADH dehydrogenase [ubiquinone] 1 alpha subcomplex subunit 13 OS=Homo sapiens OX=9606 GN=NDUFA13 PE=1 SV=3	1	7	7	7	50	16.698	859350000	911540000	1103200000	958030000	513540000	710160000	638410000	6.20703e+08	1.54346	0.0228227
Q9P0V3	SH3 domain-binding protein 4	SH3BP4	Q9P0V3	sp|Q9P0V3|SH3B4_HUMAN SH3 domain-binding protein 4 OS=Homo sapiens OX=9606 GN=SH3BP4 PE=1 SV=1	1	11	11	11	13	107.49	352970000	431330000	289520000	357940000	490430000	739710000	755980000	662040000	0.540662	0.0330989
Q9P246	Stromal interaction molecule 2	STIM2	Q9P246	sp|Q9P246|STIM2_HUMAN Stromal interaction molecule 2 OS=Homo sapiens OX=9606 GN=STIM2 PE=1 SV=2	1	2	2	2	2.8	83.97	104670000	83012000		93841000	119920000	138700000	136100000	1.31573e+08	0.713222	0.0422506
Q9P287	BRCA2 and CDKN1A-interacting protein	BCCIP	Q9P287	sp|Q9P287|BCCIP_HUMAN BRCA2 and CDKN1A-interacting protein OS=Homo sapiens OX=9606 GN=BCCIP PE=1 SV=1	1	12	12	12	44.3	35.979	3882500000	3611500000	4227600000	3907200000	2406300000	2736600000	2472300000	2538400000	1.53924	0.00260858
Q9P2K5	Myelin expression factor 2	MYEF2	Q9P2K5	sp|Q9P2K5|MYEF2_HUMAN Myelin expression factor 2 OS=Homo sapiens OX=9606 GN=MYEF2 PE=1 SV=3	1	5	5	5	11	64.121	513330000	467950000	489120000	4.90133e+08	275130000	323660000	372100000	323630000	1.51449	0.00574326
Q9P2R7	Succinate--CoA ligase [ADP-forming] subunit beta, mitochondrial	SUCLA2	Q9P2R7	"sp|Q9P2R7|SUCB1_HUMAN Succinate--CoA ligase [ADP-forming] subunit beta, mitochondrial OS=Homo sapiens OX=9606 GN=SUCLA2 PE=1 SV=3"	1	9	9	9	22	50.317	1626400000	1706200000	1608800000	1.64713e+09	909630000	816850000	1195200000	9.73893e+08	1.69129	0.00462641
Q9P2W9	Syntaxin-18	STX18	Q9P2W9	sp|Q9P2W9|STX18_HUMAN Syntaxin-18 OS=Homo sapiens OX=9606 GN=STX18 PE=1 SV=1	1	3	3	3	10.7	38.673	169210000	139600000	172810000	160540000	113480000	85109000	128450000	109013000	1.47267	0.0354243
Q9UBB4	Ataxin-10	ATXN10	Q9UBB4	sp|Q9UBB4|ATX10_HUMAN Ataxin-10 OS=Homo sapiens OX=9606 GN=ATXN10 PE=1 SV=1	1	18	18	18	45.7	53.488	3309700000	3079900000	3645100000	3344900000	4346400000	4589100000	4638300000	4524600000	0.73927	0.00324572
Q9UBE0	SUMO-activating enzyme subunit 1	SAE1	Q9UBE0	sp|Q9UBE0|SAE1_HUMAN SUMO-activating enzyme subunit 1 OS=Homo sapiens OX=9606 GN=SAE1 PE=1 SV=1	1	15	15	15	49.1	38.449	3787400000	3026400000	3839400000	3.55107e+09	2567500000	2753500000	2705600000	2.67553e+09	1.32724	0.0310968
Q9UBL3	Set1/Ash2 histone methyltransferase complex subunit ASH2	ASH2L	Q9UBL3	sp|Q9UBL3|ASH2L_HUMAN Set1/Ash2 histone methyltransferase complex subunit ASH2 OS=Homo sapiens OX=9606 GN=ASH2L PE=1 SV=1	1	6	6	6	13.9	68.722	292150000	251350000	319880000	2.87793e+08	232490000	165450000	186860000	1.94933e+08	1.47637	0.0296477
Q9UBS4	DnaJ homolog subfamily B member 11	DNAJB11	Q9UBS4	sp|Q9UBS4|DJB11_HUMAN DnaJ homolog subfamily B member 11 OS=Homo sapiens OX=9606 GN=DNAJB11 PE=1 SV=1	1	9	9	9	30.7	40.513	1327800000	1629000000	1285700000	1.41417e+09	1008400000	1123700000	953230000	1.02844e+09	1.37506	0.0317945
Q9UBT2	SUMO-activating enzyme subunit 2	UBA2	Q9UBT2	sp|Q9UBT2|SAE2_HUMAN SUMO-activating enzyme subunit 2 OS=Homo sapiens OX=9606 GN=UBA2 PE=1 SV=2	1	19	19	19	38.3	71.223	3775900000	3444300000	3553300000	3.59117e+09	2728800000	2590300000	2374800000	2.56463e+09	1.40027	0.00193616
Q9UGV2	Protein NDRG3	NDRG3	Q9UGV2	sp|Q9UGV2|NDRG3_HUMAN Protein NDRG3 OS=Homo sapiens OX=9606 GN=NDRG3 PE=1 SV=2	1	8	8	8	30.7	41.408	966420000	1152600000	1223700000	1114240000	683560000	885830000	802310000	7.90567e+08	1.40942	0.0285338
Q9UHG3	Prenylcysteine oxidase 1	PCYOX1	Q9UHG3	sp|Q9UHG3|PCYOX_HUMAN Prenylcysteine oxidase 1 OS=Homo sapiens OX=9606 GN=PCYOX1 PE=1 SV=3	1	13	13	13	33.3	56.639	2538300000	2282400000	2794800000	2538500000	1920800000	1822400000	2040000000	1.92773e+09	1.31683	0.0191083
Q9UHQ9	NADH-cytochrome b5 reductase 1	CYB5R1	Q9UHQ9	sp|Q9UHQ9|NB5R1_HUMAN NADH-cytochrome b5 reductase 1 OS=Homo sapiens OX=9606 GN=CYB5R1 PE=1 SV=1	1	5	5	5	17.7	34.094	604040000	985870000	838750000	8.09553e+08	436000000	454580000	445820000	4.45467e+08	1.81732	0.0307681
Q9UHX1	Poly(U)-binding-splicing factor PUF60	PUF60	Q9UHX1	sp|Q9UHX1|PUF60_HUMAN Poly(U)-binding-splicing factor PUF60 OS=Homo sapiens OX=9606 GN=PUF60 PE=1 SV=1	1	18	18	18	37.7	59.875	4971200000	5271500000	4952100000	5.06493e+09	4143000000	4151400000	3967300000	4.08723e+09	1.23921	0.00121862
Q9UHY1	Nuclear receptor-binding protein	NRBP1	Q9UHY1	sp|Q9UHY1|NRBP_HUMAN Nuclear receptor-binding protein OS=Homo sapiens OX=9606 GN=NRBP1 PE=1 SV=1	1	8	8	8	20.6	59.844	1451200000	1521600000	1426400000	1466400000	1226000000	1249400000	1304200000	1.25987e+09	1.16393	0.00492455
Q9UIG0	Tyrosine-protein kinase BAZ1B	BAZ1B	Q9UIG0	sp|Q9UIG0|BAZ1B_HUMAN Tyrosine-protein kinase BAZ1B OS=Homo sapiens OX=9606 GN=BAZ1B PE=1 SV=2	1	33	33	33	27.7	170.9	3344400000	3456200000	3762400000	3521000000	2337300000	2862400000	2278300000	2.49267e+09	1.41254	0.010066
Q9UIQ6	Leucyl-cystinyl aminopeptidase	LNPEP	Q9UIQ6	sp|Q9UIQ6|LCAP_HUMAN Leucyl-cystinyl aminopeptidase OS=Homo sapiens OX=9606 GN=LNPEP PE=1 SV=3	1	19	19	19	22.5	117.35	1622500000	1668200000	1664700000	1651800000	1918500000	1966000000	2081600000	1988700000	0.830593	0.00264479
Q9UJU6	Drebrin-like protein	DBNL	Q9UJU6	sp|Q9UJU6|DBNL_HUMAN Drebrin-like protein OS=Homo sapiens OX=9606 GN=DBNL PE=1 SV=1	1	14	14	14	37.9	48.207	3480200000	3445000000	4022800000	3.64933e+09	2864400000	2884500000	3079100000	2.94267e+09	1.24015	0.0238316
Q9UJX3	Anaphase-promoting complex subunit 7	ANAPC7	Q9UJX3	sp|Q9UJX3|APC7_HUMAN Anaphase-promoting complex subunit 7 OS=Homo sapiens OX=9606 GN=ANAPC7 PE=1 SV=4	1	4	4	4	6.5	66.855	261150000	219880000	230760000	2.37263e+08	168130000	161600000		164865000	1.43914	0.0206247
Q9UKM9	RNA-binding protein Raly	RALY	Q9UKM9	sp|Q9UKM9|RALY_HUMAN RNA-binding protein Raly OS=Homo sapiens OX=9606 GN=RALY PE=1 SV=1	1	12	12	12	50.3	32.463	4073600000	4344000000	4365600000	4.26107e+09	3651700000	3481400000	3531200000	3.55477e+09	1.19869	0.00269894
Q9UKV3	Apoptotic chromatin condensation inducer in the nucleus	ACIN1	Q9UKV3	sp|Q9UKV3|ACINU_HUMAN Apoptotic chromatin condensation inducer in the nucleus OS=Homo sapiens OX=9606 GN=ACIN1 PE=1 SV=2	1	21	21	21	18.5	151.86	3607800000	3713300000	4384500000	3.90187e+09	2589100000	3080500000	3039100000	2902900000	1.34413	0.0260933
Q9UL25	Ras-related protein Rab-21	RAB21	Q9UL25	sp|Q9UL25|RAB21_HUMAN Ras-related protein Rab-21 OS=Homo sapiens OX=9606 GN=RAB21 PE=1 SV=3	1	8	8	8	44.4	24.347	2270300000	2098100000	1980300000	2.11623e+09	1578300000	1575400000	1565800000	1.57317e+09	1.34521	0.00298624
Q9UL46	Proteasome activator complex subunit 2	PSME2	Q9UL46	sp|Q9UL46|PSME2_HUMAN Proteasome activator complex subunit 2 OS=Homo sapiens OX=9606 GN=PSME2 PE=1 SV=4	1	15	15	15	72	27.401	8609700000	9549500000	8437800000	8.86567e+09	10147000000	9974200000	11376000000	1.04991e+10	0.844424	0.0434857
Q9ULK4	Mediator of RNA polymerase II transcription subunit 23	MED23	Q9ULK4	sp|Q9ULK4|MED23_HUMAN Mediator of RNA polymerase II transcription subunit 23 OS=Homo sapiens OX=9606 GN=MED23 PE=1 SV=2	1	4	4	4	3.7	156.47		140560000	142030000	141295000	77142000		84756000	80949000	1.74548	0.00410283
Q9ULX6	A-kinase anchor protein 8-like	AKAP8L	Q9ULX6	sp|Q9ULX6|AKP8L_HUMAN A-kinase anchor protein 8-like OS=Homo sapiens OX=9606 GN=AKAP8L PE=1 SV=4	1	4	4	4	7.9	71.639	165780000	120680000	116930000	1.34463e+08	81581000	94155000	81942000	8.58927e+07	1.56548	0.0402373
Q9UM22	Mammalian ependymin-related protein 1	EPDR1	Q9UM22	sp|Q9UM22|EPDR1_HUMAN Mammalian ependymin-related protein 1 OS=Homo sapiens OX=9606 GN=EPDR1 PE=1 SV=2	1	7	7	7	33	25.437	643570000	875710000	552620000	6.90633e+08	1308100000	1031600000	1155900000	1165200000	0.592717	0.0192015
Q9UM54	Unconventional myosin-VI	MYO6	Q9UM54	sp|Q9UM54|MYO6_HUMAN Unconventional myosin-VI OS=Homo sapiens OX=9606 GN=MYO6 PE=1 SV=4	1	20	20	20	16.5	149.69	1464100000	1587700000	1611800000	1.55453e+09	1058800000	1077300000	1169400000	1.10183e+09	1.41086	0.00137196
Q9UMS0	NFU1 iron-sulfur cluster scaffold homolog, mitochondrial	NFU1	Q9UMS0	"sp|Q9UMS0|NFU1_HUMAN NFU1 iron-sulfur cluster scaffold homolog, mitochondrial OS=Homo sapiens OX=9606 GN=NFU1 PE=1 SV=2"	1	3	3	3	16.1	28.462	703690000	890720000	959550000	851320000	436320000	500610000	490260000	475730000	1.7895	0.00894171
Q9UMS4	Pre-mRNA-processing factor 19	PRPF19	Q9UMS4	sp|Q9UMS4|PRP19_HUMAN Pre-mRNA-processing factor 19 OS=Homo sapiens OX=9606 GN=PRPF19 PE=1 SV=1	1	13	13	13	43.8	55.18	6726000000	7190400000	6921700000	6.94603e+09	5233700000	5492400000	5244800000	5.32363e+09	1.30475	0.000518566
Q9UMX5	Neudesin	NENF	Q9UMX5	sp|Q9UMX5|NENF_HUMAN Neudesin OS=Homo sapiens OX=9606 GN=NENF PE=1 SV=1	1	6	6	6	47.1	18.856	1057200000	1133800000	930810000	1.0406e+09	776190000	620730000	831770000	7.42897e+08	1.40074	0.0263025
Q9UN37	Vacuolar protein sorting-associated protein 4A	VPS4A	Q9UN37	sp|Q9UN37|VPS4A_HUMAN Vacuolar protein sorting-associated protein 4A OS=Homo sapiens OX=9606 GN=VPS4A PE=1 SV=1	1	6	3	3	13.5	48.897	285610000	288750000	357040000	3.10467e+08	247360000	228930000	232900000	2.36397e+08	1.31333	0.03656
Q9UNN8	Endothelial protein C receptor	PROCR	Q9UNN8	sp|Q9UNN8|EPCR_HUMAN Endothelial protein C receptor OS=Homo sapiens OX=9606 GN=PROCR PE=1 SV=1	1	4	4	4	20.6	26.671	386850000	361920000	430120000	3.92963e+08	277680000	320430000	201240000	266450000	1.47481	0.0344902
Q9UNW1	Multiple inositol polyphosphate phosphatase 1	MINPP1	Q9UNW1	sp|Q9UNW1|MINP1_HUMAN Multiple inositol polyphosphate phosphatase 1 OS=Homo sapiens OX=9606 GN=MINPP1 PE=1 SV=1	1	6	6	6	14.2	55.051	272960000	310470000	327000000	3.03477e+08	245680000	209040000	227240000	227320000	1.33502	0.0164994
Q9UNZ2	NSFL1 cofactor p47	NSFL1C	Q9UNZ2	sp|Q9UNZ2|NSF1C_HUMAN NSFL1 cofactor p47 OS=Homo sapiens OX=9606 GN=NSFL1C PE=1 SV=2	1	16	16	16	53.2	40.572	3771300000	3837800000	3419900000	3.67633e+09	4126300000	4186700000	4229900000	4.18097e+09	0.879302	0.0192371
Q9UQ35	Serine/arginine repetitive matrix protein 2	SRRM2	Q9UQ35	sp|Q9UQ35|SRRM2_HUMAN Serine/arginine repetitive matrix protein 2 OS=Homo sapiens OX=9606 GN=SRRM2 PE=1 SV=2	1	26	26	26	13.7	299.61	5042000000	4547400000	5438000000	5.00913e+09	4011400000	3723500000	3951400000	3.89543e+09	1.2859	0.0149451
Q9UQE7	Structural maintenance of chromosomes protein 3	SMC3	Q9UQE7	sp|Q9UQE7|SMC3_HUMAN Structural maintenance of chromosomes protein 3 OS=Homo sapiens OX=9606 GN=SMC3 PE=1 SV=2	1	44	44	44	42.1	141.54	6063200000	6178200000	7499700000	6.58037e+09	4354500000	4485600000	4324600000	4.38823e+09	1.49955	0.00910788
Q9Y276	Mitochondrial chaperone BCS1	BCS1L	Q9Y276	sp|Q9Y276|BCS1_HUMAN Mitochondrial chaperone BCS1 OS=Homo sapiens OX=9606 GN=BCS1L PE=1 SV=1	1	4	4	4	11.7	47.534	238650000	309300000	260030000	2.69327e+08	143320000	182780000	161970000	162690000	1.65546	0.011019
Q9Y285	Phenylalanine--tRNA ligase alpha subunit	FARSA	Q9Y285	sp|Q9Y285|SYFA_HUMAN Phenylalanine--tRNA ligase alpha subunit OS=Homo sapiens OX=9606 GN=FARSA PE=1 SV=3	1	12	12	12	32.9	57.563	2844900000	2975900000	2833900000	2884900000	2317000000	2342400000	2425800000	2.36173e+09	1.22152	0.000741852
Q9Y295	Developmentally-regulated GTP-binding protein 1	DRG1	Q9Y295	sp|Q9Y295|DRG1_HUMAN Developmentally-regulated GTP-binding protein 1 OS=Homo sapiens OX=9606 GN=DRG1 PE=1 SV=1	1	12	12	12	39.8	40.542	1968300000	2136700000	2066900000	2057300000	1795200000	1740900000	1898100000	1811400000	1.13575	0.0215591
Q9Y2A7	Nck-associated protein 1	NCKAP1	Q9Y2A7;P55160	sp|Q9Y2A7|NCKP1_HUMAN Nck-associated protein 1 OS=Homo sapiens OX=9606 GN=NCKAP1 PE=1 SV=1	2	24	24	24	23.1	128.79	3669100000	3823600000	3923700000	3.80547e+09	3121200000	3274800000	3460300000	3.28543e+09	1.15829	0.013341
Q9Y2L1	Exosome complex exonuclease RRP44	DIS3	Q9Y2L1	sp|Q9Y2L1|RRP44_HUMAN Exosome complex exonuclease RRP44 OS=Homo sapiens OX=9606 GN=DIS3 PE=1 SV=2	1	20	20	20	26.7	109	1761000000	1818100000	1661700000	1.74693e+09	1165900000	1264800000	1206500000	1212400000	1.44089	0.000582905
Q9Y2S7	Polymerase delta-interacting protein 2	POLDIP2	Q9Y2S7	sp|Q9Y2S7|PDIP2_HUMAN Polymerase delta-interacting protein 2 OS=Homo sapiens OX=9606 GN=POLDIP2 PE=1 SV=1	1	8	8	8	26.6	42.033	1531000000	1357200000	1498900000	1.46237e+09	1010800000	1023200000	1228200000	1087400000	1.34483	0.0132607
Q9Y2W1	Thyroid hormone receptor-associated protein 3	THRAP3	Q9Y2W1	sp|Q9Y2W1|TR150_HUMAN Thyroid hormone receptor-associated protein 3 OS=Homo sapiens OX=9606 GN=THRAP3 PE=1 SV=2	1	24	23	24	27.2	108.66	7080500000	6882500000	7318900000	7.09397e+09	6316200000	5611400000	6149400000	6.02567e+09	1.17729	0.0124423
Q9Y2W2	WW domain-binding protein 11	WBP11	Q9Y2W2	sp|Q9Y2W2|WBP11_HUMAN WW domain-binding protein 11 OS=Homo sapiens OX=9606 GN=WBP11 PE=1 SV=1	1	8	8	8	17	69.997	990520000	912670000	1134800000	1.01266e+09	697290000	710360000	769510000	725720000	1.39539	0.0139963
Q9Y2Z0	Protein SGT1 homolog	SUGT1	Q9Y2Z0	sp|Q9Y2Z0|SGT1_HUMAN Protein SGT1 homolog OS=Homo sapiens OX=9606 GN=SUGT1 PE=1 SV=3	1	17	17	17	61.9	41.024	3903100000	4301900000	4676200000	4.29373e+09	3678100000	3731700000	3521400000	3.64373e+09	1.17839	0.0487005
Q9Y2Z4	Tyrosine--tRNA ligase, mitochondrial	YARS2	Q9Y2Z4	"sp|Q9Y2Z4|SYYM_HUMAN Tyrosine--tRNA ligase, mitochondrial OS=Homo sapiens OX=9606 GN=YARS2 PE=1 SV=2"	1	9	9	9	29.6	53.198	1041500000	840840000	1044800000	9.75713e+08	530300000	796590000	590130000	6.39007e+08	1.52692	0.0328266
Q9Y333	U6 snRNA-associated Sm-like protein LSm2	LSM2	Q9Y333	sp|Q9Y333|LSM2_HUMAN U6 snRNA-associated Sm-like protein LSm2 OS=Homo sapiens OX=9606 GN=LSM2 PE=1 SV=1	1	3	3	3	51.6	10.834	609930000	755280000	846240000	737150000	465620000	554270000	562410000	5.27433e+08	1.39762	0.0498884
Q9Y383	Putative RNA-binding protein Luc7-like 2	LUC7L2	Q9Y383	sp|Q9Y383|LC7L2_HUMAN Putative RNA-binding protein Luc7-like 2 OS=Homo sapiens OX=9606 GN=LUC7L2 PE=1 SV=2	1	14	8	14	33.7	46.513	5280200000	4903600000	6780300000	5654700000	3576100000	3759400000	4129800000	3.82177e+09	1.4796	0.037077
Q9Y394	Dehydrogenase/reductase SDR family member 7	DHRS7	Q9Y394	sp|Q9Y394|DHRS7_HUMAN Dehydrogenase/reductase SDR family member 7 OS=Homo sapiens OX=9606 GN=DHRS7 PE=1 SV=1	1	4	4	4	14.5	38.298	414830000	417280000	386120000	4.06077e+08	258240000	338940000	308290000	3.01823e+08	1.34541	0.0151104
Q9Y3A3	MOB-like protein phocein	MOB4	Q9Y3A3	sp|Q9Y3A3|PHOCN_HUMAN MOB-like protein phocein OS=Homo sapiens OX=9606 GN=MOB4 PE=1 SV=1	1	5	5	5	40.9	26.032	370440000	507180000	549150000	475590000	218560000	264250000	261980000	2.48263e+08	1.91567	0.0153229
Q9Y3A6	Transmembrane emp24 domain-containing protein 5	TMED5	Q9Y3A6	sp|Q9Y3A6|TMED5_HUMAN Transmembrane emp24 domain-containing protein 5 OS=Homo sapiens OX=9606 GN=TMED5 PE=1 SV=1	1	5	5	5	21.4	26.005	1488000000	1464600000	1400900000	1.45117e+09	811580000	1101600000	916310000	9.43163e+08	1.53862	0.00460056
Q9Y3C8	Ubiquitin-fold modifier-conjugating enzyme 1	UFC1	Q9Y3C8	sp|Q9Y3C8|UFC1_HUMAN Ubiquitin-fold modifier-conjugating enzyme 1 OS=Homo sapiens OX=9606 GN=UFC1 PE=1 SV=3	1	5	5	5	26.3	19.458	1398500000	1337200000	1593000000	1442900000	1197800000	943450000	830280000	990510000	1.45672	0.0274013
Q9Y3D3	28S ribosomal protein S16, mitochondrial	MRPS16	Q9Y3D3	"sp|Q9Y3D3|RT16_HUMAN 28S ribosomal protein S16, mitochondrial OS=Homo sapiens OX=9606 GN=MRPS16 PE=1 SV=1"	1	3	3	3	19.7	15.345	273330000	295300000	379010000	315880000	207190000	230580000	211180000	2.16317e+08	1.46027	0.0392633
Q9Y3E1	Hepatoma-derived growth factor-related protein 3	HDGFL3	Q9Y3E1	sp|Q9Y3E1|HDGR3_HUMAN Hepatoma-derived growth factor-related protein 3 OS=Homo sapiens OX=9606 GN=HDGFL3 PE=1 SV=1	1	5	3	3	31.5	22.619	274780000	299110000	297270000	2.90387e+08		177430000	219770000	198600000	1.46217	0.0162707
Q9Y3F4	Serine-threonine kinase receptor-associated protein	STRAP	Q9Y3F4	sp|Q9Y3F4|STRAP_HUMAN Serine-threonine kinase receptor-associated protein OS=Homo sapiens OX=9606 GN=STRAP PE=1 SV=1	1	17	17	17	61.4	38.438	10032000000	9075400000	11439000000	1.01821e+10	8277700000	8412300000	7621100000	8103700000	1.25648	0.0462801
Q9Y3I0	tRNA-splicing ligase RtcB homolog	RTCB	Q9Y3I0	sp|Q9Y3I0|RTCB_HUMAN tRNA-splicing ligase RtcB homolog OS=Homo sapiens OX=9606 GN=RTCB PE=1 SV=1	1	21	21	21	46.1	55.21	10353000000	11064000000	12413000000	1.12767e+10	8601300000	7946500000	9020100000	8.52263e+09	1.32314	0.0154828
Q9Y4P3	Transducin beta-like protein 2	TBL2	Q9Y4P3	sp|Q9Y4P3|TBL2_HUMAN Transducin beta-like protein 2 OS=Homo sapiens OX=9606 GN=TBL2 PE=1 SV=1	1	8	8	8	19.7	49.797	1097800000	1073200000	1311100000	1160700000	837910000	849660000	833630000	840400000	1.38113	0.0133494
Q9Y4W2	Ribosomal biogenesis protein LAS1L	LAS1L	Q9Y4W2	sp|Q9Y4W2|LAS1L_HUMAN Ribosomal biogenesis protein LAS1L OS=Homo sapiens OX=9606 GN=LAS1L PE=1 SV=2	1	13	13	13	22.5	83.064	994130000	849270000	991970000	9.45123e+08	537870000	677770000	718450000	6.44697e+08	1.466	0.014479
Q9Y570	Protein phosphatase methylesterase 1	PPME1	Q9Y570	sp|Q9Y570|PPME1_HUMAN Protein phosphatase methylesterase 1 OS=Homo sapiens OX=9606 GN=PPME1 PE=1 SV=3	1	15	15	15	40.7	42.315	3187800000	3432400000	3096500000	3238900000	4661600000	5199900000	5154900000	5.00547e+09	0.647073	0.000897496
Q9Y5B9	FACT complex subunit SPT16	SUPT16H	Q9Y5B9	sp|Q9Y5B9|SP16H_HUMAN FACT complex subunit SPT16 OS=Homo sapiens OX=9606 GN=SUPT16H PE=1 SV=1	1	37	37	37	41.5	119.91	11352000000	12733000000	12175000000	1.20867e+10	8605000000	8859600000	8899100000	8787900000	1.37538	0.00131421
Q9Y5K5	Ubiquitin carboxyl-terminal hydrolase isozyme L5	UCHL5	Q9Y5K5	sp|Q9Y5K5|UCHL5_HUMAN Ubiquitin carboxyl-terminal hydrolase isozyme L5 OS=Homo sapiens OX=9606 GN=UCHL5 PE=1 SV=3	1	11	11	11	53.2	37.606	1907000000	2068100000	2190700000	2.05527e+09	1464000000	1770000000	1480500000	1571500000	1.30784	0.019907
Q9Y5M8	Signal recognition particle receptor subunit beta	SRPRB	Q9Y5M8	sp|Q9Y5M8|SRPRB_HUMAN Signal recognition particle receptor subunit beta OS=Homo sapiens OX=9606 GN=SRPRB PE=1 SV=3	1	9	9	9	42.4	29.702	1537700000	1658100000	1507500000	1.56777e+09	1316800000	1473400000	1330400000	1.37353e+09	1.14141	0.0461093
Q9Y5Q9	General transcription factor 3C polypeptide 3	GTF3C3	Q9Y5Q9	sp|Q9Y5Q9|TF3C3_HUMAN General transcription factor 3C polypeptide 3 OS=Homo sapiens OX=9606 GN=GTF3C3 PE=1 SV=1	1	8	8	8	10.3	101.27	579620000	564910000	574710000	573080000	405540000	374810000	418930000	399760000	1.43356	0.000228488
Q9Y5S9	RNA-binding protein 8A	RBM8A	Q9Y5S9	sp|Q9Y5S9|RBM8A_HUMAN RNA-binding protein 8A OS=Homo sapiens OX=9606 GN=RBM8A PE=1 SV=1	1	6	6	6	40.2	19.889	2285800000	2449500000	2367400000	2.36757e+09	2134800000	2156100000	2085300000	2125400000	1.11394	0.00941954
Q9Y5X2	Sorting nexin-8	SNX8	Q9Y5X2	sp|Q9Y5X2|SNX8_HUMAN Sorting nexin-8 OS=Homo sapiens OX=9606 GN=SNX8 PE=1 SV=1	1	11	11	11	31.6	52.569	856650000	694080000	800860000	7.83863e+08	997470000	1014700000	933070000	9.81747e+08	0.798437	0.0212067
Q9Y617	Phosphoserine aminotransferase	PSAT1	Q9Y617	sp|Q9Y617|SERC_HUMAN Phosphoserine aminotransferase OS=Homo sapiens OX=9606 GN=PSAT1 PE=1 SV=2	1	18	18	18	58.6	40.422	11957000000	13038000000	12832000000	12609000000	17263000000	18029000000	22784000000	1.93587e+10	0.651336	0.0184824
Q9Y673	Dolichyl-phosphate beta-glucosyltransferase	ALG5	Q9Y673	sp|Q9Y673|ALG5_HUMAN Dolichyl-phosphate beta-glucosyltransferase OS=Homo sapiens OX=9606 GN=ALG5 PE=1 SV=1	1	2	2	2	10.2	36.946	115130000	129190000	108830000	1.17717e+08	149150000	138610000	173450000	1.53737e+08	0.765703	0.039315
Q9Y6A4	Cilia- and flagella-associated protein 20	CFAP20	Q9Y6A4	sp|Q9Y6A4|CFA20_HUMAN Cilia- and flagella-associated protein 20 OS=Homo sapiens OX=9606 GN=CFAP20 PE=1 SV=1	1	3	3	3	16.1	22.774	438610000	380120000	545000000	4.54577e+08	267690000	300200000	266230000	278040000	1.63493	0.02348
Q9Y6B6	GTP-binding protein SAR1b	SAR1B	Q9Y6B6	sp|Q9Y6B6|SAR1B_HUMAN GTP-binding protein SAR1b OS=Homo sapiens OX=9606 GN=SAR1B PE=1 SV=1	1	7	4	4	47	22.41	611170000	740810000	679110000	677030000	561350000	451080000	481590000	4.98007e+08	1.35948	0.0228961
Q9Y6H1	Coiled-coil-helix-coiled-coil-helix domain-containing protein 2	CHCHD2	Q9Y6H1;Q5T1J5	"sp|Q9Y6H1|CHCH2_HUMAN Coiled-coil-helix-coiled-coil-helix domain-containing protein 2 OS=Homo sapiens OX=9606 GN=CHCHD2 PE=1 SV=1;sp|Q5T1J5|CHCH9_HUMAN Putative coiled-coil-helix-coiled-coil-helix domain-containing protein CHCHD2P9, mitochondrial OS=Homo s"	2	4	4	4	35.8	15.512	3382800000	3375500000	3625700000	3.46133e+09	2311000000	2446400000	2350600000	2.36933e+09	1.46089	0.000282532
Q9Y6K5	2-5-oligoadenylate synthase 3	OAS3	Q9Y6K5	sp|Q9Y6K5|OAS3_HUMAN 2-5-oligoadenylate synthase 3 OS=Homo sapiens OX=9606 GN=OAS3 PE=1 SV=3	1	14	14	14	15.1	121.17	798230000	891690000	923840000	8.71253e+08	545380000	643940000	752870000	6.47397e+08	1.34578	0.0340962
Q9Y6M9	NADH dehydrogenase [ubiquinone] 1 beta subcomplex subunit 9	NDUFB9	Q9Y6M9	sp|Q9Y6M9|NDUB9_HUMAN NADH dehydrogenase [ubiquinone] 1 beta subcomplex subunit 9 OS=Homo sapiens OX=9606 GN=NDUFB9 PE=1 SV=3	1	6	6	6	34.6	21.831	574960000	533380000	706500000	6.04947e+08	335810000	283210000	394570000	3.37863e+08	1.79051	0.0120859
Q9Y6N5	Sulfide:quinone oxidoreductase, mitochondrial	SQOR	Q9Y6N5	"sp|Q9Y6N5|SQOR_HUMAN Sulfide:quinone oxidoreductase, mitochondrial OS=Homo sapiens OX=9606 GN=SQOR PE=1 SV=1"	1	22	22	22	54.9	49.96	5791700000	5797500000	6189700000	5926300000	6942200000	6987500000	8325100000	7.41827e+09	0.798879	0.0342278
Q9Y6W5	Wiskott-Aldrich syndrome protein family member 2	WASF2	Q9Y6W5;Q9UPY6	sp|Q9Y6W5|WASF2_HUMAN Wiskott-Aldrich syndrome protein family member 2 OS=Homo sapiens OX=9606 GN=WASF2 PE=1 SV=3	2	7	7	7	19.3	54.283	536910000	731160000	275390000	5.14487e+08	891220000	951490000	1041700000	961470000	0.535104	0.0324821
A0A024RBG1	Diphosphoinositol polyphosphate phosphohydrolase NUDT4B	NUDT4B	A0A024RBG1;Q96G61;Q8NFP7;Q9NZJ9	sp|A0A024RBG1|NUD4B_HUMAN Diphosphoinositol polyphosphate phosphohydrolase NUDT4B OS=Homo sapiens OX=9606 GN=NUDT4B PE=3 SV=1;sp|Q96G61|NUD11_HUMAN Diphosphoinositol polyphosphate phosphohydrolase 3-beta OS=Homo sapiens OX=9606 GN=NUDT11 PE=1 SV=1;sp|Q8NFP	4	3	3	3	19.9	20.434	772150000	506540000	1012100000	7.63597e+08	811060000	1058100000	611700000	8.26953e+08	0.923385	0.76142
P0DPI2	Glutamine amidotransferase-like class 1 domain-containing protein 3A, mitochondrial	GATD3A	P0DPI2;A0A0B4J2D5	"sp|P0DPI2|GAL3A_HUMAN Glutamine amidotransferase-like class 1 domain-containing protein 3A, mitochondrial OS=Homo sapiens OX=9606 GN=GATD3A PE=1 SV=1;sp|A0A0B4J2D5|GAL3B_HUMAN Glutamine amidotransferase-like class 1 domain-containing protein 3B, mitochondr"	2	5	5	5	37.7	28.17	599610000	703850000	704400000	6.69287e+08	451240000	563370000	569590000	5.28067e+08	1.26743	0.0529026
A0FGR8	Extended synaptotagmin-2	ESYT2	A0FGR8	sp|A0FGR8|ESYT2_HUMAN Extended synaptotagmin-2 OS=Homo sapiens OX=9606 GN=ESYT2 PE=1 SV=1	1	19	19	19	28.3	102.36	1942000000	2107600000	1938200000	1.99593e+09	2112400000	2175300000	2338600000	2.20877e+09	0.903642	0.0718724
A0MZ66	Shootin-1	SHTN1	A0MZ66	sp|A0MZ66|SHOT1_HUMAN Shootin-1 OS=Homo sapiens OX=9606 GN=SHTN1 PE=1 SV=4	1	8	8	8	16.5	71.639	437240000	356130000	328750000	374040000	235070000	362900000	397730000	331900000	1.12697	0.515972
A1L0T0	Acetolactate synthase-like protein	ILVBL	A1L0T0	sp|A1L0T0|ILVBL_HUMAN Acetolactate synthase-like protein OS=Homo sapiens OX=9606 GN=ILVBL PE=1 SV=2	1	9	9	9	20.9	67.867	664800000	557870000	955030000	725900000	769910000	902690000	781940000	818180000	0.887213	0.504532
A2RRP1	Neuroblastoma-amplified sequence	NBAS	A2RRP1	sp|A2RRP1|NBAS_HUMAN Neuroblastoma-amplified sequence OS=Homo sapiens OX=9606 GN=NBAS PE=1 SV=2	1	6	6	6	3	268.57	152230000	125590000	85928000	1.21249e+08	87980000	190470000	160540000	146330000	0.828602	0.524497
A3KMH1	von Willebrand factor A domain-containing protein 8	VWA8	A3KMH1	sp|A3KMH1|VWA8_HUMAN von Willebrand factor A domain-containing protein 8 OS=Homo sapiens OX=9606 GN=VWA8 PE=1 SV=2	1	11	11	11	7.5	214.82	337790000	374630000	328340000	346920000	166720000	372060000	384040000	3.07607e+08	1.1278	0.613736
A3KN83	Protein strawberry notch homolog 1	SBNO1	A3KN83;Q9Y2G9	sp|A3KN83|SBNO1_HUMAN Protein strawberry notch homolog 1 OS=Homo sapiens OX=9606 GN=SBNO1 PE=1 SV=1;sp|Q9Y2G9|SBNO2_HUMAN Protein strawberry notch homolog 2 OS=Homo sapiens OX=9606 GN=SBNO2 PE=2 SV=3	2	2	2	2	1.6	154.31	47272000	19822000		33547000	66072000	84065000	57265000	69134000	0.485246	0.090413
A4D1E9	GTP-binding protein 10	GTPBP10	A4D1E9	sp|A4D1E9|GTPBA_HUMAN GTP-binding protein 10 OS=Homo sapiens OX=9606 GN=GTPBP10 PE=1 SV=1	1	4	4	4	14.5	42.932	185290000	150530000	223560000	186460000	105950000	127440000	154720000	129370000	1.44129	0.0876664
Q9GZQ8	Microtubule-associated proteins 1A/1B light chain 3B	MAP1LC3B	Q9GZQ8;A6NCE7;Q9H492	sp|Q9GZQ8|MLP3B_HUMAN Microtubule-associated proteins 1A/1B light chain 3B OS=Homo sapiens OX=9606 GN=MAP1LC3B PE=1 SV=3;sp|A6NCE7|MP3B2_HUMAN Microtubule-associated proteins 1A/1B light chain 3 beta 2 OS=Homo sapiens OX=9606 GN=MAP1LC3B2 PE=2 SV=1;sp|Q9H4	3	2	2	2	16.8	14.688	436850000	525640000	703860000	555450000	416420000	533210000	277890000	4.09173e+08	1.35749	0.246123
A6NDG6	Glycerol-3-phosphate phosphatase	PGP	A6NDG6	sp|A6NDG6|PGP_HUMAN Glycerol-3-phosphate phosphatase OS=Homo sapiens OX=9606 GN=PGP PE=1 SV=1	1	8	8	8	34.9	34.006	602360000	560840000	613630000	5.92277e+08	570200000	546920000	478020000	5.31713e+08	1.1139	0.131293
A6NGU5	Putative glutathione hydrolase 3 proenzyme	GGT3P	A6NGU5;P19440;P36268;Q14390;B5MD39	sp|A6NGU5|GGT3_HUMAN Putative glutathione hydrolase 3 proenzyme OS=Homo sapiens OX=9606 GN=GGT3P PE=5 SV=2;sp|P19440|GGT1_HUMAN Glutathione hydrolase 1 proenzyme OS=Homo sapiens OX=9606 GN=GGT1 PE=1 SV=2;sp|P36268|GGT2_HUMAN Inactive glutathione hydrolase	5	6	6	6	12.1	61.501	1010200000	1895000000	1373000000	1.42607e+09	1755100000	1684200000	2975500000	2.13827e+09	0.666926	0.220939
A6NHL2	Tubulin alpha chain-like 3	TUBAL3	A6NHL2	sp|A6NHL2|TBAL3_HUMAN Tubulin alpha chain-like 3 OS=Homo sapiens OX=9606 GN=TUBAL3 PE=1 SV=2	1	4	1	1	9.4	49.908	1670500000	1671400000	101490000	1.1478e+09	2235800000	2568000000	2752600000	2518800000	0.455692	0.0655234
A6NHR9	Structural maintenance of chromosomes flexible hinge domain-containing protein 1	SMCHD1	A6NHR9	sp|A6NHR9|SMHD1_HUMAN Structural maintenance of chromosomes flexible hinge domain-containing protein 1 OS=Homo sapiens OX=9606 GN=SMCHD1 PE=1 SV=2	1	14	14	14	8.9	226.37	757410000	755600000	517740000	6.76917e+08	497650000	576200000	517810000	5.30553e+08	1.27587	0.152616
A8CG34	Nuclear envelope pore membrane protein POM 121C	POM121C	A8CG34;Q96HA1	sp|A8CG34|P121C_HUMAN Nuclear envelope pore membrane protein POM 121C OS=Homo sapiens OX=9606 GN=POM121C PE=1 SV=3;sp|Q96HA1|P121A_HUMAN Nuclear envelope pore membrane protein POM 121 OS=Homo sapiens OX=9606 GN=POM121 PE=1 SV=2	2	2	2	2	2.2	125.09		46417000	177060000	111738500	32297000		21616000	26956500	4.14514	0.325058
B1ANS9	WD repeat-containing protein 64	WDR64	B1ANS9	sp|B1ANS9|WDR64_HUMAN WD repeat-containing protein 64 OS=Homo sapiens OX=9606 GN=WDR64 PE=2 SV=1	1	2	2	2	1.8	123.63	646480000	811840000	487290000	6.48537e+08		1017800000	820620000	919210000	0.705537	0.151759
C9JLW8	Mapk-regulated corepressor-interacting protein 1	MCRIP1	C9JLW8	sp|C9JLW8|MCRI1_HUMAN Mapk-regulated corepressor-interacting protein 1 OS=Homo sapiens OX=9606 GN=MCRIP1 PE=1 SV=1	1	2	2	2	22.7	10.92		43366000	88528000	65947000	41784000	48536000	51121000	47147000	1.39875	0.35454
Q13765	Nascent polypeptide-associated complex subunit alpha	NACA	Q13765;E9PAV3;Q9BZK3	"sp|Q13765|NACA_HUMAN Nascent polypeptide-associated complex subunit alpha OS=Homo sapiens OX=9606 GN=NACA PE=1 SV=1;sp|E9PAV3|NACAM_HUMAN Nascent polypeptide-associated complex subunit alpha, muscle-specific form OS=Homo sapiens OX=9606 GN=NACA PE=1 SV=1"	3	5	5	5	32.6	23.384	10296000000	11183000000	8112100000	9863700000	10233000000	10867000000	8730900000	9.94363e+09	0.991961	0.946086
E9PRG8	Uncharacterized protein C11orf98	C11orf98	E9PRG8	sp|E9PRG8|CK098_HUMAN Uncharacterized protein C11orf98 OS=Homo sapiens OX=9606 GN=C11orf98 PE=4 SV=2	1	2	2	2	21.1	14.234	305010000	305680000	395590000	3.35427e+08	300200000	289980000	286050000	2.92077e+08	1.14842	0.226721
O00115	Deoxyribonuclease-2-alpha	DNASE2	O00115	sp|O00115|DNS2A_HUMAN Deoxyribonuclease-2-alpha OS=Homo sapiens OX=9606 GN=DNASE2 PE=1 SV=2	1	2	2	2	6.9	39.58	242910000	246380000	317480000	2.68923e+08	214730000	182790000	309640000	235720000	1.14086	0.50318
O00116	Alkyldihydroxyacetonephosphate synthase, peroxisomal	AGPS	O00116	"sp|O00116|ADAS_HUMAN Alkyldihydroxyacetonephosphate synthase, peroxisomal OS=Homo sapiens OX=9606 GN=AGPS PE=1 SV=1"	1	17	17	17	36.9	72.911	4801400000	5105600000	5308600000	5.07187e+09	4394900000	4707700000	4776400000	4.62633e+09	1.0963	0.0772867
O00148	ATP-dependent RNA helicase DDX39A	DDX39A	O00148	sp|O00148|DX39A_HUMAN ATP-dependent RNA helicase DDX39A OS=Homo sapiens OX=9606 GN=DDX39A PE=1 SV=2	1	18	7	7	50.4	49.129	2531300000	2622100000	3010100000	2.72117e+09	2761100000	2571300000	2349300000	2.56057e+09	1.06272	0.443323
O00151	PDZ and LIM domain protein 1	PDLIM1	O00151	sp|O00151|PDLI1_HUMAN PDZ and LIM domain protein 1 OS=Homo sapiens OX=9606 GN=PDLIM1 PE=1 SV=4	1	19	19	19	76.6	36.071	6540700000	6483200000	8478100000	7.16733e+09	7042800000	6917700000	8065400000	7.34197e+09	0.976214	0.827228
O00154	Cytosolic acyl coenzyme A thioester hydrolase	ACOT7	O00154	sp|O00154|BACH_HUMAN Cytosolic acyl coenzyme A thioester hydrolase OS=Homo sapiens OX=9606 GN=ACOT7 PE=1 SV=3	1	8	8	8	29.7	41.796	2969700000	2717000000	2215400000	2.63403e+09	2341800000	2492500000	2633800000	2.48937e+09	1.05811	0.574811
O00159	Unconventional myosin-Ic	MYO1C	O00159	sp|O00159|MYO1C_HUMAN Unconventional myosin-Ic OS=Homo sapiens OX=9606 GN=MYO1C PE=1 SV=4	1	37	37	37	43.2	121.68	9153200000	10384000000	10905000000	10147400000	9178600000	10393000000	12064000000	10545200000	0.962277	0.706848
O00161	Synaptosomal-associated protein 23	SNAP23	O00161	sp|O00161|SNP23_HUMAN Synaptosomal-associated protein 23 OS=Homo sapiens OX=9606 GN=SNAP23 PE=1 SV=1	1	8	8	8	58.8	23.354	914190000	1020200000	827800000	920730000	517070000	466540000	849120000	610910000	1.50714	0.0791701
O00165	HCLS1-associated protein X-1	HAX1	O00165	sp|O00165|HAX1_HUMAN HCLS1-associated protein X-1 OS=Homo sapiens OX=9606 GN=HAX1 PE=1 SV=2	1	4	4	4	14	31.62	73117000	76919000	137160000	95732000	67057000		55511000	61284000	1.5621	0.293617
O00170	AH receptor-interacting protein	AIP	O00170	sp|O00170|AIP_HUMAN AH receptor-interacting protein OS=Homo sapiens OX=9606 GN=AIP PE=1 SV=2	1	13	13	13	57.6	37.636	1261400000	1294000000	2404300000	1.65323e+09	627050000	806490000	837490000	757010000	2.1839	0.078496
O00178	GTP-binding protein 1	GTPBP1	O00178	sp|O00178|GTPB1_HUMAN GTP-binding protein 1 OS=Homo sapiens OX=9606 GN=GTPBP1 PE=1 SV=3	1	5	5	5	9.4	72.453	255850000	345890000	290880000	297540000	168010000	257170000	273880000	233020000	1.27689	0.199556
O00186	Syntaxin-binding protein 3	STXBP3	O00186	sp|O00186|STXB3_HUMAN Syntaxin-binding protein 3 OS=Homo sapiens OX=9606 GN=STXBP3 PE=1 SV=2	1	8	8	8	16.2	67.764	558720000	510630000	679550000	5.82967e+08	518070000	573300000	369480000	486950000	1.19718	0.290635
O00203	AP-3 complex subunit beta-1	AP3B1	O00203;Q13367	sp|O00203|AP3B1_HUMAN AP-3 complex subunit beta-1 OS=Homo sapiens OX=9606 GN=AP3B1 PE=1 SV=3	2	16	16	16	16.7	121.32	1209500000	1102400000	1441000000	1.25097e+09	1194100000	848240000	1387800000	1143380000	1.0941	0.595471
O00217	NADH dehydrogenase [ubiquinone] iron-sulfur protein 8, mitochondrial	NDUFS8	O00217	"sp|O00217|NDUS8_HUMAN NADH dehydrogenase [ubiquinone] iron-sulfur protein 8, mitochondrial OS=Homo sapiens OX=9606 GN=NDUFS8 PE=1 SV=1"	1	5	5	5	27.1	23.705	688270000	632050000	695410000	671910000	487440000	510240000	644350000	5.47343e+08	1.22758	0.0780703
O00231	26S proteasome non-ATPase regulatory subunit 11	PSMD11	O00231	sp|O00231|PSD11_HUMAN 26S proteasome non-ATPase regulatory subunit 11 OS=Homo sapiens OX=9606 GN=PSMD11 PE=1 SV=3	1	20	20	20	53.6	47.463	11182000000	11110000000	13507000000	11933000000	10439000000	9621000000	10181000000	1.00803e+10	1.18379	0.0876605
O00232	26S proteasome non-ATPase regulatory subunit 12	PSMD12	O00232	sp|O00232|PSD12_HUMAN 26S proteasome non-ATPase regulatory subunit 12 OS=Homo sapiens OX=9606 GN=PSMD12 PE=1 SV=3	1	16	16	16	38.4	52.904	4649800000	4880600000	5334900000	4955100000	4486400000	4516600000	4589100000	4530700000	1.09367	0.105417
O00233	26S proteasome non-ATPase regulatory subunit 9	PSMD9	O00233	sp|O00233|PSMD9_HUMAN 26S proteasome non-ATPase regulatory subunit 9 OS=Homo sapiens OX=9606 GN=PSMD9 PE=1 SV=3	1	9	9	9	44.4	24.682	1376300000	1487500000	1457900000	1.44057e+09	1179400000	1382200000	1133900000	1.23183e+09	1.16945	0.0662482
O00244	Copper transport protein ATOX1	ATOX1	O00244	sp|O00244|ATOX1_HUMAN Copper transport protein ATOX1 OS=Homo sapiens OX=9606 GN=ATOX1 PE=1 SV=1	1	4	4	4	51.5	7.4016	2293800000	1517300000	3397500000	2.40287e+09	1833800000	1497100000	1633600000	1.65483e+09	1.45203	0.248418
O00264	Membrane-associated progesterone receptor component 1	PGRMC1	O00264	sp|O00264|PGRC1_HUMAN Membrane-associated progesterone receptor component 1 OS=Homo sapiens OX=9606 GN=PGRMC1 PE=1 SV=3	1	8	7	7	45.1	21.671	1327600000	1313900000	1298200000	1.31323e+09	1221700000	1426200000	1150700000	1266200000	1.03714	0.601307
O00273	DNA fragmentation factor subunit alpha	DFFA	O00273	sp|O00273|DFFA_HUMAN DNA fragmentation factor subunit alpha OS=Homo sapiens OX=9606 GN=DFFA PE=1 SV=1	1	7	7	7	27.8	36.521	620830000	805300000	1490400000	9.72177e+08	642430000	511760000	857960000	6.70717e+08	1.44946	0.346997
O00291	Huntingtin-interacting protein 1	HIP1	O00291	sp|O00291|HIP1_HUMAN Huntingtin-interacting protein 1 OS=Homo sapiens OX=9606 GN=HIP1 PE=1 SV=5	1	3	3	3	3.7	116.22		262150000	178450000	220300000	206970000	192030000	116780000	1.71927e+08	1.28136	0.384831
O00330	Pyruvate dehydrogenase protein X component, mitochondrial	PDHX	O00330	"sp|O00330|ODPX_HUMAN Pyruvate dehydrogenase protein X component, mitochondrial OS=Homo sapiens OX=9606 GN=PDHX PE=1 SV=3"	1	3	3	3	6.2	54.122	296620000	238460000	209940000	248340000	225460000	195900000	212170000	2.11177e+08	1.17598	0.239259
O00401	Neural Wiskott-Aldrich syndrome protein	WASL	O00401	sp|O00401|WASL_HUMAN Neural Wiskott-Aldrich syndrome protein OS=Homo sapiens OX=9606 GN=WASL PE=1 SV=2	1	9	9	9	27.9	54.826	718130000	808780000	937770000	821560000	762810000	714910000	736470000	7.38063e+08	1.11313	0.269625
O00410	Importin-5	IPO5	O00410	sp|O00410|IPO5_HUMAN Importin-5 OS=Homo sapiens OX=9606 GN=IPO5 PE=1 SV=4	1	43	41	43	56.2	123.63	17407000000	18817000000	23051000000	1.97583e+10	19708000000	20458000000	15556000000	18574000000	1.06376	0.630922
O00411	DNA-directed RNA polymerase, mitochondrial	POLRMT	O00411	"sp|O00411|RPOM_HUMAN DNA-directed RNA polymerase, mitochondrial OS=Homo sapiens OX=9606 GN=POLRMT PE=1 SV=2"	1	3	3	3	4.3	138.62	61895000	140440000	78737000	9.36907e+07	53886000		58620000	56253000	1.66552	0.312049
O00422	Histone deacetylase complex subunit SAP18	SAP18	O00422	sp|O00422|SAP18_HUMAN Histone deacetylase complex subunit SAP18 OS=Homo sapiens OX=9606 GN=SAP18 PE=1 SV=1	1	7	7	7	38.6	17.561	1336600000	1201100000	1009600000	1.18243e+09	1343000000	1365100000	1111500000	1273200000	0.92871	0.507331
O00425	Insulin-like growth factor 2 mRNA-binding protein 3	IGF2BP3	O00425;Q9NZI8	sp|O00425|IF2B3_HUMAN Insulin-like growth factor 2 mRNA-binding protein 3 OS=Homo sapiens OX=9606 GN=IGF2BP3 PE=1 SV=2	2	17	16	16	36.6	63.704	2154800000	2257200000	2822300000	2.41143e+09	2333900000	2382900000	2719900000	2478900000	0.972784	0.79291
O00442	RNA 3-terminal phosphate cyclase	RTCA	O00442	sp|O00442|RTCA_HUMAN RNA 3-terminal phosphate cyclase OS=Homo sapiens OX=9606 GN=RTCA PE=1 SV=1	1	5	5	5	17.2	39.336	364500000	394700000	445090000	401430000	361720000	413010000	387710000	387480000	1.036	0.641951
O00461	Golgi integral membrane protein 4	GOLIM4	O00461	sp|O00461|GOLI4_HUMAN Golgi integral membrane protein 4 OS=Homo sapiens OX=9606 GN=GOLIM4 PE=1 SV=1	1	7	7	7	11.8	81.879	586630000	500890000	568780000	552100000	554920000	537250000	482980000	525050000	1.05152	0.469857
O00468	Agrin	AGRN	O00468	sp|O00468|AGRIN_HUMAN Agrin OS=Homo sapiens OX=9606 GN=AGRN PE=1 SV=6	1	6	6	6	3.9	217.32	91752000	101800000	90730000	9.47607e+07	129020000	84845000	105480000	1.06448e+08	0.890203	0.427266
O00479	High mobility group nucleosome-binding domain-containing protein 4	HMGN4	O00479	sp|O00479|HMGN4_HUMAN High mobility group nucleosome-binding domain-containing protein 4 OS=Homo sapiens OX=9606 GN=HMGN4 PE=1 SV=3	1	1	1	1	10	9.5388	12761000	14226000		13493500	19926000	56343000	68951000	4.84067e+07	0.278753	0.163171
O00483	Cytochrome c oxidase subunit NDUFA4	NDUFA4	O00483	sp|O00483|NDUA4_HUMAN Cytochrome c oxidase subunit NDUFA4 OS=Homo sapiens OX=9606 GN=NDUFA4 PE=1 SV=1	1	4	4	4	46.9	9.3697	2217300000	1465000000	532670000	1404990000	1411100000	1713100000	1823600000	1.64927e+09	0.851888	0.652367
O00487	26S proteasome non-ATPase regulatory subunit 14	PSMD14	O00487	sp|O00487|PSDE_HUMAN 26S proteasome non-ATPase regulatory subunit 14 OS=Homo sapiens OX=9606 GN=PSMD14 PE=1 SV=1	1	9	9	9	47.1	34.577	2679000000	3242200000	3309500000	3076900000	2386200000	2655700000	2526400000	2.52277e+09	1.21965	0.061117
O00505	Importin subunit alpha-4	KPNA3	O00505	sp|O00505|IMA4_HUMAN Importin subunit alpha-4 OS=Homo sapiens OX=9606 GN=KPNA3 PE=1 SV=2	1	10	7	10	24.6	57.81	1974100000	1808900000	2240100000	2007700000	1739200000	1656500000	1700700000	1698800000	1.18183	0.0730809
O00506	Serine/threonine-protein kinase 25	STK25	O00506	sp|O00506|STK25_HUMAN Serine/threonine-protein kinase 25 OS=Homo sapiens OX=9606 GN=STK25 PE=1 SV=1	1	4	1	1	11.3	48.111	52359000	38213000		45286000	28336000		22902000	25619000	1.76767	0.121877
O00541	Pescadillo homolog	PES1	O00541	sp|O00541|PESC_HUMAN Pescadillo homolog OS=Homo sapiens OX=9606 GN=PES1 PE=1 SV=1	1	13	13	13	23.8	68.002	1699800000	1890600000	2524100000	2.03817e+09	1929800000	1815300000	1727600000	1.82423e+09	1.11727	0.450212
O00560	Syntenin-1	SDCBP	O00560	sp|O00560|SDCB1_HUMAN Syntenin-1 OS=Homo sapiens OX=9606 GN=SDCBP PE=1 SV=1	1	8	8	8	39.9	32.444	1371100000	1724700000	1745100000	1.61363e+09	1558800000	1495000000	944500000	1.33277e+09	1.21074	0.288559
O00567	Nucleolar protein 56	NOP56	O00567	sp|O00567|NOP56_HUMAN Nucleolar protein 56 OS=Homo sapiens OX=9606 GN=NOP56 PE=1 SV=4	1	22	22	22	44.6	66.049	6268100000	6542900000	7442300000	6751100000	6344600000	6620900000	6645500000	6537000000	1.03275	0.591409
O00571	ATP-dependent RNA helicase DDX3X	DDX3X	O00571;O15523;Q9NQI0	sp|O00571|DDX3X_HUMAN ATP-dependent RNA helicase DDX3X OS=Homo sapiens OX=9606 GN=DDX3X PE=1 SV=3;sp|O15523|DDX3Y_HUMAN ATP-dependent RNA helicase DDX3Y OS=Homo sapiens OX=9606 GN=DDX3Y PE=1 SV=2	3	31	30	30	53.8	73.243	11618000000	11899000000	13917000000	12478000000	12675000000	12685000000	8990400000	1.14501e+10	1.08977	0.511236
O00622	Protein CYR61	CYR61	O00622	sp|O00622|CYR61_HUMAN Protein CYR61 OS=Homo sapiens OX=9606 GN=CYR61 PE=1 SV=1	1	17	17	17	51.7	42.026	4866700000	4114500000	6500700000	5.16063e+09	4669600000	5593600000	3073600000	4445600000	1.16084	0.521446
O00629	Importin subunit alpha-3	KPNA4	O00629	sp|O00629|IMA3_HUMAN Importin subunit alpha-3 OS=Homo sapiens OX=9606 GN=KPNA4 PE=1 SV=1	1	9	6	6	29.2	57.886	2373700000	1697000000	1771500000	1947400000	2220400000	1886900000	2023100000	2.04347e+09	0.952988	0.703737
O00635	E3 ubiquitin-protein ligase TRIM38	TRIM38	O00635	sp|O00635|TRI38_HUMAN E3 ubiquitin-protein ligase TRIM38 OS=Homo sapiens OX=9606 GN=TRIM38 PE=1 SV=1	1	4	4	4	9.5	53.415	51306000	78254000		64780000	140290000	63994000		102142000	0.634215	0.453246
O00743	Serine/threonine-protein phosphatase 6 catalytic subunit	PPP6C	O00743	sp|O00743|PPP6_HUMAN Serine/threonine-protein phosphatase 6 catalytic subunit OS=Homo sapiens OX=9606 GN=PPP6C PE=1 SV=1	1	9	9	9	36.7	35.144	713700000	939260000	1149200000	9.34053e+08	848770000	847710000	629870000	775450000	1.20453	0.33635
O00754	Lysosomal alpha-mannosidase	MAN2B1	O00754	sp|O00754|MA2B1_HUMAN Lysosomal alpha-mannosidase OS=Homo sapiens OX=9606 GN=MAN2B1 PE=1 SV=3	1	6	6	6	6.7	113.74	248460000	349490000	577870000	391940000		318530000	345670000	332100000	1.18019	0.667733
O00762	Ubiquitin-conjugating enzyme E2 C	UBE2C	O00762	sp|O00762|UBE2C_HUMAN Ubiquitin-conjugating enzyme E2 C OS=Homo sapiens OX=9606 GN=UBE2C PE=1 SV=1	1	6	6	6	49.2	19.652	852720000	752780000	957790000	854430000	644940000	695690000	274470000	5.38367e+08	1.58708	0.0953375
O00764	Pyridoxal kinase	PDXK	O00764	sp|O00764|PDXK_HUMAN Pyridoxal kinase OS=Homo sapiens OX=9606 GN=PDXK PE=1 SV=1	1	10	10	10	44.6	35.102	3415500000	3679500000	3397600000	3.49753e+09	3896000000	4373600000	5152100000	4473900000	0.781764	0.0607955
O14497	AT-rich interactive domain-containing protein 1A	ARID1A	O14497	sp|O14497|ARI1A_HUMAN AT-rich interactive domain-containing protein 1A OS=Homo sapiens OX=9606 GN=ARID1A PE=1 SV=3	1	8	8	8	4.5	242.04	193060000	105240000	553290000	2.83863e+08	313720000	156440000	232270000	2.34143e+08	1.21235	0.747953
O14519	Cyclin-dependent kinase 2-associated protein 1	CDK2AP1	O14519;O75956	sp|O14519|CDKA1_HUMAN Cyclin-dependent kinase 2-associated protein 1 OS=Homo sapiens OX=9606 GN=CDK2AP1 PE=1 SV=1;sp|O75956|CDKA2_HUMAN Cyclin-dependent kinase 2-associated protein 2 OS=Homo sapiens OX=9606 GN=CDK2AP2 PE=1 SV=1	2	2	2	2	20	12.365	168220000	156440000	45038000	1.23233e+08	128080000	113080000	111730000	117630000	1.04763	0.894311
O14530	Thioredoxin domain-containing protein 9	TXNDC9	O14530	sp|O14530|TXND9_HUMAN Thioredoxin domain-containing protein 9 OS=Homo sapiens OX=9606 GN=TXNDC9 PE=1 SV=2	1	5	5	5	23.9	26.534	496550000	573220000	408190000	4.92653e+08	587810000	560870000	420430000	5.23037e+08	0.94191	0.688572
O14545	TRAF-type zinc finger domain-containing protein 1	TRAFD1	O14545	sp|O14545|TRAD1_HUMAN TRAF-type zinc finger domain-containing protein 1 OS=Homo sapiens OX=9606 GN=TRAFD1 PE=1 SV=1	1	2	2	2	3.6	64.84	111290000	522890000	154430000	262870000	115400000	51241000	82304000	8.29817e+07	3.16781	0.244364
O14548	Cytochrome c oxidase subunit 7A-related protein, mitochondrial	COX7A2L	O14548	"sp|O14548|COX7R_HUMAN Cytochrome c oxidase subunit 7A-related protein, mitochondrial OS=Homo sapiens OX=9606 GN=COX7A2L PE=1 SV=2"	1	3	3	3	48.2	12.615	439570000	413380000	466050000	4.39667e+08	349090000	385790000	470540000	4.01807e+08	1.09422	0.387126
O14578	Citron Rho-interacting kinase	CIT	O14578	sp|O14578|CTRO_HUMAN Citron Rho-interacting kinase OS=Homo sapiens OX=9606 GN=CIT PE=1 SV=2	1	24	24	24	13.8	231.43	902670000	1248200000	1417000000	1189290000	923580000	1196500000	598430000	906170000	1.31244	0.28536
O14579	Coatomer subunit epsilon	COPE	O14579	sp|O14579|COPE_HUMAN Coatomer subunit epsilon OS=Homo sapiens OX=9606 GN=COPE PE=1 SV=3	1	13	13	13	68.2	34.482	4111100000	4765600000	4207100000	4.36127e+09	3768900000	3966600000	3794800000	3.84343e+09	1.13473	0.0721392
P47813	Eukaryotic translation initiation factor 1A, X-chromosomal	EIF1AX	P47813;O14602	"sp|P47813|IF1AX_HUMAN Eukaryotic translation initiation factor 1A, X-chromosomal OS=Homo sapiens OX=9606 GN=EIF1AX PE=1 SV=2;sp|O14602|IF1AY_HUMAN Eukaryotic translation initiation factor 1A, Y-chromosomal OS=Homo sapiens OX=9606 GN=EIF1AY PE=1 SV=4"	2	3	3	3	24.3	16.46	1379000000	1317400000	160930000	9.52443e+08	1347300000	1318300000	1300700000	1322100000	0.720402	0.403839
O14617	AP-3 complex subunit delta-1	AP3D1	O14617	sp|O14617|AP3D1_HUMAN AP-3 complex subunit delta-1 OS=Homo sapiens OX=9606 GN=AP3D1 PE=1 SV=1	1	15	15	15	16.2	130.16	2079400000	2098200000	2212900000	2.13017e+09	1935800000	2083500000	2036500000	2018600000	1.05527	0.138065
O14618	Copper chaperone for superoxide dismutase	CCS	O14618	sp|O14618|CCS_HUMAN Copper chaperone for superoxide dismutase OS=Homo sapiens OX=9606 GN=CCS PE=1 SV=1	1	2	2	2	5.8	29.04	91476000	68752000		80114000	147620000	54103000	95435000	9.90527e+07	0.808802	0.634724
O14646	Chromodomain-helicase-DNA-binding protein 1	CHD1	O14646;O14647	sp|O14646|CHD1_HUMAN Chromodomain-helicase-DNA-binding protein 1 OS=Homo sapiens OX=9606 GN=CHD1 PE=1 SV=2	2	3	3	3	1.8	196.69	97490000	152490000	74011000	107997000		106580000	111580000	109080000	0.990072	0.973542
O14653	Golgi SNAP receptor complex member 2	GOSR2	O14653	sp|O14653|GOSR2_HUMAN Golgi SNAP receptor complex member 2 OS=Homo sapiens OX=9606 GN=GOSR2 PE=1 SV=2	1	3	3	3	17.5	24.775	93293000	220470000	378340000	230701000	230320000	286490000	163670000	2.26827e+08	1.01708	0.967641
O14656	Torsin-1A	TOR1A	O14656	sp|O14656|TOR1A_HUMAN Torsin-1A OS=Homo sapiens OX=9606 GN=TOR1A PE=1 SV=1	1	3	3	3	10.5	37.808	125160000	106160000	137460000	1.22927e+08		85192000	124000000	104596000	1.17525	0.397845
O14727	Apoptotic protease-activating factor 1	APAF1	O14727	sp|O14727|APAF_HUMAN Apoptotic protease-activating factor 1 OS=Homo sapiens OX=9606 GN=APAF1 PE=1 SV=2	1	5	5	5	5.4	141.84	102950000	64660000		83805000		119480000	92350000	105915000	0.791248	0.445503
O14735	CDP-diacylglycerol--inositol 3-phosphatidyltransferase	CDIPT	O14735	sp|O14735|CDIPT_HUMAN CDP-diacylglycerol--inositol 3-phosphatidyltransferase OS=Homo sapiens OX=9606 GN=CDIPT PE=1 SV=1	1	2	2	2	11.3	23.539	56650000	67040000		61845000	52733000	45307000	54030000	50690000	1.22006	0.122439
O14737	Programmed cell death protein 5	PDCD5	O14737	sp|O14737|PDCD5_HUMAN Programmed cell death protein 5 OS=Homo sapiens OX=9606 GN=PDCD5 PE=1 SV=3	1	7	7	7	55.2	14.285	1483700000	1572900000	1804000000	1620200000	1290200000	1472800000	1363900000	1.37563e+09	1.17779	0.0886315
O14744	Protein arginine N-methyltransferase 5	PRMT5	O14744	sp|O14744|ANM5_HUMAN Protein arginine N-methyltransferase 5 OS=Homo sapiens OX=9606 GN=PRMT5 PE=1 SV=4	1	18	18	18	37.4	72.683	2841000000	2595200000	3208200000	2.88147e+09	2520600000	2275800000	2526200000	2.44087e+09	1.18051	0.0881904
O14763	Tumor necrosis factor receptor superfamily member 10B	TNFRSF10B	O14763	sp|O14763|TR10B_HUMAN Tumor necrosis factor receptor superfamily member 10B OS=Homo sapiens OX=9606 GN=TNFRSF10B PE=1 SV=2	1	3	3	3	9.3	47.878	65292000	361370000	140940000	1.89201e+08	128310000		93397000	110853500	1.70676	0.545845
O14773	Tripeptidyl-peptidase 1	TPP1	O14773	sp|O14773|TPP1_HUMAN Tripeptidyl-peptidase 1 OS=Homo sapiens OX=9606 GN=TPP1 PE=1 SV=2	1	5	5	5	14.7	61.247	1012700000	937980000	1269300000	1.07333e+09	771900000	900660000	1439300000	1.03729e+09	1.03474	0.881912
O14787	Transportin-2	TNPO2	O14787	sp|O14787|TNPO2_HUMAN Transportin-2 OS=Homo sapiens OX=9606 GN=TNPO2 PE=1 SV=3	1	12	6	6	17.2	101.39	290820000	414050000	569570000	4.24813e+08	450590000	291060000	254040000	3.31897e+08	1.27996	0.408376
O14818	Proteasome subunit alpha type-7	PSMA7	O14818;Q8TAA3	sp|O14818|PSA7_HUMAN Proteasome subunit alpha type-7 OS=Homo sapiens OX=9606 GN=PSMA7 PE=1 SV=1	2	11	11	11	54.8	27.887	9298200000	10007000000	9272700000	9.52597e+09	9521700000	8657900000	9525200000	9.23493e+09	1.03151	0.481786
O14828	Secretory carrier-associated membrane protein 3	SCAMP3	O14828	sp|O14828|SCAM3_HUMAN Secretory carrier-associated membrane protein 3 OS=Homo sapiens OX=9606 GN=SCAMP3 PE=1 SV=3	1	5	5	5	24.2	38.287	1296800000	1117800000	989910000	1.13484e+09	965190000	927370000	761710000	8.84757e+08	1.28265	0.0829659
O14874	[3-methyl-2-oxobutanoate dehydrogenase [lipoamide]] kinase, mitochondrial	BCKDK	O14874	"sp|O14874|BCKD_HUMAN [3-methyl-2-oxobutanoate dehydrogenase [lipoamide]] kinase, mitochondrial OS=Homo sapiens OX=9606 GN=BCKDK PE=1 SV=2"	1	2	2	2	5.6	46.36	21389000		92478000	56933500	116150000	61194000		88672000	0.642069	0.553122
O14879	Interferon-induced protein with tetratricopeptide repeats 3	IFIT3	O14879	sp|O14879|IFIT3_HUMAN Interferon-induced protein with tetratricopeptide repeats 3 OS=Homo sapiens OX=9606 GN=IFIT3 PE=1 SV=1	1	5	5	5	15.9	55.984	47138000	25897000	81976000	5.16703e+07	249960000	61611000	85162000	1.32244e+08	0.390719	0.260073
O14880	Microsomal glutathione S-transferase 3	MGST3	O14880	sp|O14880|MGST3_HUMAN Microsomal glutathione S-transferase 3 OS=Homo sapiens OX=9606 GN=MGST3 PE=1 SV=1	1	4	4	4	33.6	16.516	609740000	842270000	1072800000	8.41603e+08	824130000	815010000	991910000	8.77017e+08	0.959621	0.819699
O14907	Tax1-binding protein 3	TAX1BP3	O14907	sp|O14907|TX1B3_HUMAN Tax1-binding protein 3 OS=Homo sapiens OX=9606 GN=TAX1BP3 PE=1 SV=2	1	3	3	3	39.5	13.735	214810000	586700000	764230000	5.21913e+08	972250000	1771000000	988810000	1244020000	0.419538	0.0798317
O14925	Mitochondrial import inner membrane translocase subunit Tim23	TIMM23	O14925;Q5SRD1	sp|O14925|TIM23_HUMAN Mitochondrial import inner membrane translocase subunit Tim23 OS=Homo sapiens OX=9606 GN=TIMM23 PE=1 SV=1;sp|Q5SRD1|TI23B_HUMAN Putative mitochondrial import inner membrane translocase subunit Tim23B OS=Homo sapiens OX=9606 GN=TIMM23B	2	2	2	2	12.4	21.943	140240000	204980000	196550000	180590000	178960000	252390000	524320000	3.18557e+08	0.566901	0.266726
O14936	Peripheral plasma membrane protein CASK	CASK	O14936	sp|O14936|CSKP_HUMAN Peripheral plasma membrane protein CASK OS=Homo sapiens OX=9606 GN=CASK PE=1 SV=3	1	9	9	9	11	105.12	367650000	886750000	748400000	667600000	462640000	718650000	566510000	582600000	1.1459	0.647246
P19105	Myosin regulatory light chain 12A	MYL12A	P19105;O14950	sp|P19105|ML12A_HUMAN Myosin regulatory light chain 12A OS=Homo sapiens OX=9606 GN=MYL12A PE=1 SV=2;sp|O14950|ML12B_HUMAN Myosin regulatory light chain 12B OS=Homo sapiens OX=9606 GN=MYL12B PE=1 SV=2	2	8	2	8	50.9	19.794	18789000000	20891000000	20477000000	2.00523e+10	19037000000	19503000000	23894000000	2.08113e+10	0.963529	0.674023
O14964	Hepatocyte growth factor-regulated tyrosine kinase substrate	HGS	O14964	sp|O14964|HGS_HUMAN Hepatocyte growth factor-regulated tyrosine kinase substrate OS=Homo sapiens OX=9606 GN=HGS PE=1 SV=1	1	10	10	10	13.8	86.191	1672200000	1772600000	2128200000	1.85767e+09	1729100000	1425400000	1701300000	1618600000	1.1477	0.229907
O14966	Ras-related protein Rab-7L1	RAB29	O14966	sp|O14966|RAB7L_HUMAN Ras-related protein Rab-7L1 OS=Homo sapiens OX=9606 GN=RAB29 PE=1 SV=1	1	4	3	3	22.2	23.155	243670000	266210000	227220000	245700000	288270000	243780000	331690000	2.87913e+08	0.853382	0.203257
O14972	Vacuolar protein sorting-associated protein 26C	VPS26C	O14972	sp|O14972|VP26C_HUMAN Vacuolar protein sorting-associated protein 26C OS=Homo sapiens OX=9606 GN=VPS26C PE=1 SV=1	1	1	1	1	4	33.01	91212000	110940000	69313000	9.04883e+07	52931000	89838000	121570000	88113000	1.02696	0.923353
O14974	Protein phosphatase 1 regulatory subunit 12A	PPP1R12A	O14974;O60237	sp|O14974|MYPT1_HUMAN Protein phosphatase 1 regulatory subunit 12A OS=Homo sapiens OX=9606 GN=PPP1R12A PE=1 SV=1	2	28	28	28	32.2	115.28	3785600000	3707300000	4267600000	3.92017e+09	2969400000	3103500000	3719200000	3.26403e+09	1.20102	0.0862856
O14975	Very long-chain acyl-CoA synthetase	SLC27A2	O14975	sp|O14975|S27A2_HUMAN Very long-chain acyl-CoA synthetase OS=Homo sapiens OX=9606 GN=SLC27A2 PE=1 SV=2	1	2	2	2	5.2	70.311	42656000	88477000	263010000	131381000	15814000	25115000	16160000	1.90297e+07	6.90401	0.169861
O14976	Cyclin-G-associated kinase	GAK	O14976	sp|O14976|GAK_HUMAN Cyclin-G-associated kinase OS=Homo sapiens OX=9606 GN=GAK PE=1 SV=2	1	5	5	5	5.3	143.19	89789000	83736000	276500000	1.50008e+08	138740000	159120000	121320000	1.39727e+08	1.07358	0.880536
O14979	Heterogeneous nuclear ribonucleoprotein D-like	HNRNPDL	O14979	sp|O14979|HNRDL_HUMAN Heterogeneous nuclear ribonucleoprotein D-like OS=Homo sapiens OX=9606 GN=HNRNPDL PE=1 SV=3	1	9	7	8	23.8	46.437	5447800000	5849700000	5274400000	5.52397e+09	5182000000	5429200000	5057200000	5222800000	1.05766	0.211038
O14980	Exportin-1	XPO1	O14980	sp|O14980|XPO1_HUMAN Exportin-1 OS=Homo sapiens OX=9606 GN=XPO1 PE=1 SV=1	1	44	44	44	53.7	123.38	15463000000	16797000000	18348000000	1.68693e+10	14261000000	14472000000	15772000000	14835000000	1.13713	0.100987
O15013	Rho guanine nucleotide exchange factor 10	ARHGEF10	O15013	sp|O15013|ARHGA_HUMAN Rho guanine nucleotide exchange factor 10 OS=Homo sapiens OX=9606 GN=ARHGEF10 PE=1 SV=4	1	3	2	3	3.2	151.61	122420000	100300000	92592000	105104000	83030000	102440000	125620000	1.03697e+08	1.01357	0.930747
O15027	Protein transport protein Sec16A	SEC16A	O15027	sp|O15027|SC16A_HUMAN Protein transport protein Sec16A OS=Homo sapiens OX=9606 GN=SEC16A PE=1 SV=4	1	14	14	14	9.6	251.89	855700000	604300000	805870000	755290000	774330000	635320000	683700000	6.97783e+08	1.08241	0.544677
O15067	Phosphoribosylformylglycinamidine synthase	PFAS	O15067	sp|O15067|PUR4_HUMAN Phosphoribosylformylglycinamidine synthase OS=Homo sapiens OX=9606 GN=PFAS PE=1 SV=4	1	26	26	26	28.7	144.73	5286000000	5832900000	6328400000	5.81577e+09	5245800000	4939600000	5121000000	5.10213e+09	1.13987	0.0853939
O15078	Centrosomal protein of 290 kDa	CEP290	O15078	sp|O15078|CE290_HUMAN Centrosomal protein of 290 kDa OS=Homo sapiens OX=9606 GN=CEP290 PE=1 SV=2	1	3	3	3	1	290.38	246340000	156490000	517440000	3.06757e+08	744620000	481350000	356240000	5.27403e+08	0.581636	0.234338
O15084	Serine/threonine-protein phosphatase 6 regulatory ankyrin repeat subunit A	ANKRD28	O15084	sp|O15084|ANR28_HUMAN Serine/threonine-protein phosphatase 6 regulatory ankyrin repeat subunit A OS=Homo sapiens OX=9606 GN=ANKRD28 PE=1 SV=5	1	2	2	2	2.8	112.96	29968000	142530000	31724000	68074000		36867000	29665000	33266000	2.04635	0.521922
O15111	Inhibitor of nuclear factor kappa-B kinase subunit alpha	CHUK	O15111	sp|O15111|IKKA_HUMAN Inhibitor of nuclear factor kappa-B kinase subunit alpha OS=Homo sapiens OX=9606 GN=CHUK PE=1 SV=2	1	5	5	5	8.6	84.639	203400000	191680000	127980000	1.74353e+08	137880000	90000000	190200000	139360000	1.2511	0.400507
O15118	NPC intracellular cholesterol transporter 1	NPC1	O15118	sp|O15118|NPC1_HUMAN NPC intracellular cholesterol transporter 1 OS=Homo sapiens OX=9606 GN=NPC1 PE=1 SV=2	1	16	16	16	15.6	142.17	3246400000	4046500000	4499000000	3.93063e+09	4820800000	4785200000	5069700000	4891900000	0.803498	0.0633122
O15121	Sphingolipid delta(4)-desaturase DES1	DEGS1	O15121	sp|O15121|DEGS1_HUMAN Sphingolipid delta(4)-desaturase DES1 OS=Homo sapiens OX=9606 GN=DEGS1 PE=1 SV=1	1	2	2	2	9.9	37.866	224650000	385720000	576650000	3.95673e+08	254420000	357510000	299900000	3.03943e+08	1.3018	0.435719
O15126	Secretory carrier-associated membrane protein 1	SCAMP1	O15126	sp|O15126|SCAM1_HUMAN Secretory carrier-associated membrane protein 1 OS=Homo sapiens OX=9606 GN=SCAMP1 PE=1 SV=2	1	5	5	5	24.6	37.92	581020000	519860000	517140000	539340000	528610000	573250000	459250000	520370000	1.03645	0.653558
O15127	Secretory carrier-associated membrane protein 2	SCAMP2	O15127	sp|O15127|SCAM2_HUMAN Secretory carrier-associated membrane protein 2 OS=Homo sapiens OX=9606 GN=SCAMP2 PE=1 SV=2	1	2	2	2	9.7	36.648	427320000	502450000	474540000	4.68103e+08	432820000	402970000	438850000	424880000	1.10173	0.153385
O15143	Actin-related protein 2/3 complex subunit 1B	ARPC1B	O15143	sp|O15143|ARC1B_HUMAN Actin-related protein 2/3 complex subunit 1B OS=Homo sapiens OX=9606 GN=ARPC1B PE=1 SV=3	1	17	16	17	52.2	40.949	8081400000	8652700000	10388000000	9040700000	9431400000	8745300000	9279300000	9152000000	0.987839	0.885279
O15144	Actin-related protein 2/3 complex subunit 2	ARPC2	O15144	sp|O15144|ARPC2_HUMAN Actin-related protein 2/3 complex subunit 2 OS=Homo sapiens OX=9606 GN=ARPC2 PE=1 SV=1	1	19	19	19	73.7	34.333	9624300000	9337100000	10357000000	9772800000	9897400000	8989600000	9936500000	9.60783e+09	1.01717	0.722854
O15145	Actin-related protein 2/3 complex subunit 3	ARPC3	O15145	sp|O15145|ARPC3_HUMAN Actin-related protein 2/3 complex subunit 3 OS=Homo sapiens OX=9606 GN=ARPC3 PE=1 SV=3	1	7	7	7	49.4	20.546	4158100000	3513500000	5056000000	4.24253e+09	5137500000	5391500000	4557700000	5028900000	0.84363	0.198541
O15155	BET1 homolog	BET1	O15155	sp|O15155|BET1_HUMAN BET1 homolog OS=Homo sapiens OX=9606 GN=BET1 PE=1 SV=1	1	1	1	1	9.3	13.289	256150000	234920000	695890000	3.95653e+08	267500000	274780000	298490000	2.80257e+08	1.41175	0.486071
O15160	DNA-directed RNA polymerases I and III subunit RPAC1	POLR1C	O15160	sp|O15160|RPAC1_HUMAN DNA-directed RNA polymerases I and III subunit RPAC1 OS=Homo sapiens OX=9606 GN=POLR1C PE=1 SV=1	1	10	10	10	39.3	39.249	1400800000	1824800000	1407300000	1544300000	1368900000	1368700000	1324800000	1.35413e+09	1.14043	0.248809
O15164	Transcription intermediary factor 1-alpha	TRIM24	O15164	sp|O15164|TIF1A_HUMAN Transcription intermediary factor 1-alpha OS=Homo sapiens OX=9606 GN=TRIM24 PE=1 SV=3	1	2	2	2	2.6	116.83	44920000	42991000		43955500	37188000	59197000	33690000	4.33583e+07	1.01377	0.957543
O15173	Membrane-associated progesterone receptor component 2	PGRMC2	O15173	sp|O15173|PGRC2_HUMAN Membrane-associated progesterone receptor component 2 OS=Homo sapiens OX=9606 GN=PGRMC2 PE=1 SV=1	1	8	7	8	39	23.818	1738500000	1919300000	1983000000	1.88027e+09	2257500000	2361000000	2969200000	2.52923e+09	0.743414	0.0500175
O15212	Prefoldin subunit 6	PFDN6	O15212	sp|O15212|PFD6_HUMAN Prefoldin subunit 6 OS=Homo sapiens OX=9606 GN=PFDN6 PE=1 SV=1	1	5	5	5	43.4	14.582	1474000000	1639100000	1675400000	1.59617e+09	1090700000	1092800000	1548400000	1.24397e+09	1.28313	0.0987574
O15213	WD repeat-containing protein 46	WDR46	O15213	sp|O15213|WDR46_HUMAN WD repeat-containing protein 46 OS=Homo sapiens OX=9606 GN=WDR46 PE=1 SV=3	1	3	3	3	7.2	68.07		217680000	237060000	227370000	237390000	244130000	264760000	248760000	0.914014	0.194601
O15230	Laminin subunit alpha-5	LAMA5	O15230	sp|O15230|LAMA5_HUMAN Laminin subunit alpha-5 OS=Homo sapiens OX=9606 GN=LAMA5 PE=1 SV=8	1	3	3	3	1.1	399.73		30986000	34535000	32760500	53048000	75872000	43213000	5.73777e+07	0.570963	0.14481
O15234	Protein CASC3	CASC3	O15234	sp|O15234|CASC3_HUMAN Protein CASC3 OS=Homo sapiens OX=9606 GN=CASC3 PE=1 SV=2	1	2	2	2	4.3	76.277	43844000	25539000		34691500	45405000	28556000		36980500	0.938103	0.870972
O15235	28S ribosomal protein S12, mitochondrial	MRPS12	O15235	"sp|O15235|RT12_HUMAN 28S ribosomal protein S12, mitochondrial OS=Homo sapiens OX=9606 GN=MRPS12 PE=1 SV=1"	1	1	1	1	8	15.173	77447000	86785000	167850000	110694000	89667000	70052000	80770000	80163000	1.38086	0.355648
O15243	Leptin receptor gene-related protein	LEPROT	O15243	sp|O15243|OBRG_HUMAN Leptin receptor gene-related protein OS=Homo sapiens OX=9606 GN=LEPROT PE=1 SV=1	1	1	1	1	9.9	14.254		53846000	160060000	106953000		117410000	87616000	102513000	1.04331	0.943171
O15260	Surfeit locus protein 4	SURF4	O15260	sp|O15260|SURF4_HUMAN Surfeit locus protein 4 OS=Homo sapiens OX=9606 GN=SURF4 PE=1 SV=3	1	6	6	6	27.5	30.394	2375000000	3144200000	3141600000	2.88693e+09	3078700000	2911600000	2511600000	2.83397e+09	1.01869	0.871113
O15269	Serine palmitoyltransferase 1	SPTLC1	O15269	sp|O15269|SPTC1_HUMAN Serine palmitoyltransferase 1 OS=Homo sapiens OX=9606 GN=SPTLC1 PE=1 SV=1	1	9	9	9	22.2	52.743	1395200000	1043300000	653600000	1030700000	1186900000	1607600000	1225700000	1.34007e+09	0.769141	0.288138
O15294	UDP-N-acetylglucosamine--peptide N-acetylglucosaminyltransferase 110 kDa subunit	OGT	O15294	sp|O15294|OGT1_HUMAN UDP-N-acetylglucosamine--peptide N-acetylglucosaminyltransferase 110 kDa subunit OS=Homo sapiens OX=9606 GN=OGT PE=1 SV=3	1	6	6	6	7.1	116.92	383840000	344830000	489430000	4.06033e+08	338370000	372770000	347140000	352760000	1.15102	0.296479
O15347	High mobility group protein B3	HMGB3	O15347	sp|O15347|HMGB3_HUMAN High mobility group protein B3 OS=Homo sapiens OX=9606 GN=HMGB3 PE=1 SV=4	1	4	4	4	20	22.98	999060000	703280000	725770000	809370000	524680000	615120000	562190000	567330000	1.42663	0.0701227
O15357	Phosphatidylinositol 3,4,5-trisphosphate 5-phosphatase 2	INPPL1	O15357	"sp|O15357|SHIP2_HUMAN Phosphatidylinositol 3,4,5-trisphosphate 5-phosphatase 2 OS=Homo sapiens OX=9606 GN=INPPL1 PE=1 SV=2"	1	7	7	7	6.7	138.6	180850000	375360000	276960000	2.77723e+08	313770000	258250000	188840000	253620000	1.09504	0.736385
O15371	Eukaryotic translation initiation factor 3 subunit D	EIF3D	O15371	sp|O15371|EIF3D_HUMAN Eukaryotic translation initiation factor 3 subunit D OS=Homo sapiens OX=9606 GN=EIF3D PE=1 SV=1	1	18	18	18	45.6	63.972	5401800000	6412800000	6090500000	5.96837e+09	6044300000	5982600000	5204300000	5.74373e+09	1.03911	0.606501
O15372	Eukaryotic translation initiation factor 3 subunit H	EIF3H	O15372	sp|O15372|EIF3H_HUMAN Eukaryotic translation initiation factor 3 subunit H OS=Homo sapiens OX=9606 GN=EIF3H PE=1 SV=1	1	16	16	16	50.6	39.93	4336000000	5176400000	4478400000	4663600000	5318300000	4867200000	4843000000	5009500000	0.930951	0.316195
O15382	Branched-chain-amino-acid aminotransferase, mitochondrial	BCAT2	O15382	"sp|O15382|BCAT2_HUMAN Branched-chain-amino-acid aminotransferase, mitochondrial OS=Homo sapiens OX=9606 GN=BCAT2 PE=1 SV=2"	1	11	11	11	35.5	44.287	857670000	981520000	717660000	8.52283e+08	648720000	691400000	936040000	758720000	1.12332	0.470681
O15397	Importin-8	IPO8	O15397	sp|O15397|IPO8_HUMAN Importin-8 OS=Homo sapiens OX=9606 GN=IPO8 PE=1 SV=2	1	9	8	8	11.1	119.94	636420000	504930000	631290000	590880000	780220000	410850000	736570000	6.42547e+08	0.919591	0.698791
O15400	Syntaxin-7	STX7	O15400	sp|O15400|STX7_HUMAN Syntaxin-7 OS=Homo sapiens OX=9606 GN=STX7 PE=1 SV=4	1	6	6	6	30.3	29.815	892520000	653960000	794680000	7.80387e+08	695560000	792370000	1035600000	8.41177e+08	0.927732	0.645951
O15439	Multidrug resistance-associated protein 4	ABCC4	O15439	sp|O15439|MRP4_HUMAN Multidrug resistance-associated protein 4 OS=Homo sapiens OX=9606 GN=ABCC4 PE=1 SV=3	1	7	7	7	6.5	149.52	201040000	206110000	168470000	1.91873e+08	244090000	267190000	533970000	3.48417e+08	0.550701	0.17032
O15446	DNA-directed RNA polymerase I subunit RPA34	CD3EAP	O15446	sp|O15446|RPA34_HUMAN DNA-directed RNA polymerase I subunit RPA34 OS=Homo sapiens OX=9606 GN=CD3EAP PE=1 SV=1	1	3	3	3	11.8	54.985	125150000	120480000	187170000	1.44267e+08	162660000	187880000	126510000	1.59017e+08	0.907242	0.625169
O15460	Prolyl 4-hydroxylase subunit alpha-2	P4HA2	O15460	sp|O15460|P4HA2_HUMAN Prolyl 4-hydroxylase subunit alpha-2 OS=Homo sapiens OX=9606 GN=P4HA2 PE=1 SV=1	1	8	8	8	21.5	60.901	306650000		153510000	230080000	270600000	316680000	235560000	274280000	0.838851	0.543122
O15498	Synaptobrevin homolog YKT6	YKT6	O15498	sp|O15498|YKT6_HUMAN Synaptobrevin homolog YKT6 OS=Homo sapiens OX=9606 GN=YKT6 PE=1 SV=1	1	8	8	8	47.5	22.417	2530400000	2345200000	3024800000	2.63347e+09	2089600000	2332600000	2251100000	2.22443e+09	1.18388	0.12992
O15533	Tapasin	TAPBP	O15533	sp|O15533|TPSN_HUMAN Tapasin OS=Homo sapiens OX=9606 GN=TAPBP PE=1 SV=1	1	4	4	4	17.6	47.625	275630000	242730000	388010000	3.02123e+08	261910000	299610000	377990000	313170000	0.964726	0.852479
O43148	mRNA cap guanine-N7 methyltransferase	RNMT	O43148	sp|O43148|MCES_HUMAN mRNA cap guanine-N7 methyltransferase OS=Homo sapiens OX=9606 GN=RNMT PE=1 SV=1	1	7	7	7	13.2	54.843	338290000	452250000	396620000	395720000	261600000	319860000	389240000	3.23567e+08	1.22299	0.218162
O43169	Cytochrome b5 type B	CYB5B	O43169	sp|O43169|CYB5B_HUMAN Cytochrome b5 type B OS=Homo sapiens OX=9606 GN=CYB5B PE=1 SV=3	1	5	5	5	59.3	16.694	3020100000	3304900000	3788900000	3371300000	2757200000	2656900000	3139600000	2.85123e+09	1.1824	0.124608
O43172	U4/U6 small nuclear ribonucleoprotein Prp4	PRPF4	O43172	sp|O43172|PRP4_HUMAN U4/U6 small nuclear ribonucleoprotein Prp4 OS=Homo sapiens OX=9606 GN=PRPF4 PE=1 SV=2	1	11	11	11	28.2	58.449	1364000000	1378500000	1663400000	1.46863e+09	1358900000	1116300000	1128300000	1.20117e+09	1.22267	0.0999403
O43175	D-3-phosphoglycerate dehydrogenase	PHGDH	O43175	sp|O43175|SERA_HUMAN D-3-phosphoglycerate dehydrogenase OS=Homo sapiens OX=9606 GN=PHGDH PE=1 SV=4	1	16	16	16	36.6	56.65	8366300000	9281700000	9973000000	9207000000	7321800000	7505900000	10159000000	8328900000	1.10543	0.441117
O43181	NADH dehydrogenase [ubiquinone] iron-sulfur protein 4, mitochondrial	NDUFS4	O43181	"sp|O43181|NDUS4_HUMAN NADH dehydrogenase [ubiquinone] iron-sulfur protein 4, mitochondrial OS=Homo sapiens OX=9606 GN=NDUFS4 PE=1 SV=1"	1	3	3	3	20	20.108	954430000	750440000	686060000	7.96977e+08	294590000	355440000	682710000	4.44247e+08	1.794	0.0719705
O43237	Cytoplasmic dynein 1 light intermediate chain 2	DYNC1LI2	O43237	sp|O43237|DC1L2_HUMAN Cytoplasmic dynein 1 light intermediate chain 2 OS=Homo sapiens OX=9606 GN=DYNC1LI2 PE=1 SV=1	1	13	12	13	39.8	54.099	2988900000	2561200000	2826700000	2.79227e+09	2437200000	2545800000	2964200000	2.64907e+09	1.05406	0.520138
O43251	RNA binding protein fox-1 homolog 2	RBFOX2	O43251;Q9NWB1;A6NFN3	sp|O43251|RFOX2_HUMAN RNA binding protein fox-1 homolog 2 OS=Homo sapiens OX=9606 GN=RBFOX2 PE=1 SV=3;sp|Q9NWB1|RFOX1_HUMAN RNA binding protein fox-1 homolog 1 OS=Homo sapiens OX=9606 GN=RBFOX1 PE=1 SV=2;sp|A6NFN3|RFOX3_HUMAN RNA binding protein fox-1 homo	3	3	3	3	7.9	41.373	231860000	196760000		214310000	183510000	249910000	158250000	1.97223e+08	1.08664	0.680651
O43252	Bifunctional 3-phosphoadenosine 5-phosphosulfate synthase 1	PAPSS1	O43252	sp|O43252|PAPS1_HUMAN Bifunctional 3-phosphoadenosine 5-phosphosulfate synthase 1 OS=Homo sapiens OX=9606 GN=PAPSS1 PE=1 SV=2	1	11	10	10	23.7	70.832	1758000000	1623400000	1532400000	1.63793e+09	1347100000	1418500000	1974200000	1.57993e+09	1.03671	0.794911
O43264	Centromere/kinetochore protein zw10 homolog	ZW10	O43264	sp|O43264|ZW10_HUMAN Centromere/kinetochore protein zw10 homolog OS=Homo sapiens OX=9606 GN=ZW10 PE=1 SV=3	1	13	13	13	23.5	88.828	1305000000	1186300000	1538900000	1343400000	943870000	408360000	1057800000	8.03343e+08	1.67226	0.0746969
O43290	U4/U6.U5 tri-snRNP-associated protein 1	SART1	O43290	sp|O43290|SNUT1_HUMAN U4/U6.U5 tri-snRNP-associated protein 1 OS=Homo sapiens OX=9606 GN=SART1 PE=1 SV=1	1	17	17	17	27.5	90.254	1522300000	1469300000	1991000000	1.66087e+09	1274900000	1218500000	1244000000	1245800000	1.33317	0.0673559
O43292	Glycosylphosphatidylinositol anchor attachment 1 protein	GPAA1	O43292	sp|O43292|GPAA1_HUMAN Glycosylphosphatidylinositol anchor attachment 1 protein OS=Homo sapiens OX=9606 GN=GPAA1 PE=1 SV=3	1	3	3	3	4.7	67.622	199060000	214550000	159260000	1.90957e+08	190460000	161070000		175765000	1.08643	0.570408
O43294	Transforming growth factor beta-1-induced transcript 1 protein	TGFB1I1	O43294	sp|O43294|TGFI1_HUMAN Transforming growth factor beta-1-induced transcript 1 protein OS=Homo sapiens OX=9606 GN=TGFB1I1 PE=1 SV=2	1	7	7	7	24.1	49.814	285180000	469770000	521020000	4.25323e+08	640790000	607800000	941550000	7.30047e+08	0.582597	0.0760497
O43353	Receptor-interacting serine/threonine-protein kinase 2	RIPK2	O43353	sp|O43353|RIPK2_HUMAN Receptor-interacting serine/threonine-protein kinase 2 OS=Homo sapiens OX=9606 GN=RIPK2 PE=1 SV=2	1	3	3	3	8	61.194	53616000		55172000	54394000		61942000	84765000	73353500	0.741532	0.239254
O43395	U4/U6 small nuclear ribonucleoprotein Prp3	PRPF3	O43395	sp|O43395|PRPF3_HUMAN U4/U6 small nuclear ribonucleoprotein Prp3 OS=Homo sapiens OX=9606 GN=PRPF3 PE=1 SV=2	1	10	10	10	16.1	77.528	679800000	658570000	632830000	6.57067e+08	699390000	576490000	569100000	6.14993e+08	1.06841	0.396808
O43396	Thioredoxin-like protein 1	TXNL1	O43396	sp|O43396|TXNL1_HUMAN Thioredoxin-like protein 1 OS=Homo sapiens OX=9606 GN=TXNL1 PE=1 SV=3	1	8	8	8	38.4	32.251	2769800000	3047100000	2655800000	2.82423e+09	2895700000	3178800000	3019200000	3.03123e+09	0.931711	0.219131
O43399	Tumor protein D54	TPD52L2	O43399	sp|O43399|TPD54_HUMAN Tumor protein D54 OS=Homo sapiens OX=9606 GN=TPD52L2 PE=1 SV=2	1	11	11	11	66	22.237	4984000000	5130800000	6281900000	5.46557e+09	4960900000	4857000000	5020100000	4946000000	1.10505	0.27693
O43402	ER membrane protein complex subunit 8	EMC8	O43402	sp|O43402|EMC8_HUMAN ER membrane protein complex subunit 8 OS=Homo sapiens OX=9606 GN=EMC8 PE=1 SV=1	1	3	3	3	19	23.773	94900000	140700000	111700000	1.15767e+08	70301000	104290000		87295500	1.32615	0.275773
O43414	ERI1 exoribonuclease 3	ERI3	O43414	sp|O43414|ERI3_HUMAN ERI1 exoribonuclease 3 OS=Homo sapiens OX=9606 GN=ERI3 PE=1 SV=2	1	3	3	3	10.4	37.238	82519000	105310000	110950000	99593000		78871000	136460000	107665500	0.925022	0.760825
O43432	Eukaryotic translation initiation factor 4 gamma 3	EIF4G3	O43432	sp|O43432|IF4G3_HUMAN Eukaryotic translation initiation factor 4 gamma 3 OS=Homo sapiens OX=9606 GN=EIF4G3 PE=1 SV=2	1	11	6	6	7.1	176.65	157630000	140180000		148905000	118130000	111830000		114980000	1.29505	0.067305
O43464	Serine protease HTRA2, mitochondrial	HTRA2	O43464	"sp|O43464|HTRA2_HUMAN Serine protease HTRA2, mitochondrial OS=Homo sapiens OX=9606 GN=HTRA2 PE=1 SV=2"	1	5	5	5	14.2	48.84	343360000	199030000	336220000	292870000	256700000	308940000	209270000	2.58303e+08	1.13382	0.564355
O43488	Aflatoxin B1 aldehyde reductase member 2	AKR7A2	O43488;Q8NHP1;O95154	sp|O43488|ARK72_HUMAN Aflatoxin B1 aldehyde reductase member 2 OS=Homo sapiens OX=9606 GN=AKR7A2 PE=1 SV=3	3	8	8	8	33.4	39.589	2298100000	2305800000	2398200000	2.33403e+09	1710600000	1806500000	2266800000	1.92797e+09	1.21062	0.0806905
O43493	Trans-Golgi network integral membrane protein 2	TGOLN2	O43493	sp|O43493|TGON2_HUMAN Trans-Golgi network integral membrane protein 2 OS=Homo sapiens OX=9606 GN=TGOLN2 PE=1 SV=3	1	8	8	8	21.3	51.018	970170000	816660000	262530000	683120000	528100000	485290000	650040000	5.54477e+08	1.23201	0.590937
O43504	Ragulator complex protein LAMTOR5	LAMTOR5	O43504	sp|O43504|LTOR5_HUMAN Ragulator complex protein LAMTOR5 OS=Homo sapiens OX=9606 GN=LAMTOR5 PE=1 SV=1	1	4	4	4	70.3	9.6138	721950000	676430000	678990000	6.92457e+08	639580000	685040000	707970000	677530000	1.02203	0.58171
O43583	Density-regulated protein	DENR	O43583	sp|O43583|DENR_HUMAN Density-regulated protein OS=Homo sapiens OX=9606 GN=DENR PE=1 SV=2	1	6	6	6	33.8	22.092	674580000	685850000	767430000	7.09287e+08	501190000	583410000	737410000	6.07337e+08	1.16786	0.246463
O43592	Exportin-T	XPOT	O43592	sp|O43592|XPOT_HUMAN Exportin-T OS=Homo sapiens OX=9606 GN=XPOT PE=1 SV=2	1	21	21	21	28.5	109.96	2958900000	3094200000	3793200000	3282100000	3135100000	3261400000	3170300000	3.18893e+09	1.02922	0.739386
O43598	2-deoxynucleoside 5-phosphate N-hydrolase 1	DNPH1	O43598	sp|O43598|DNPH1_HUMAN 2-deoxynucleoside 5-phosphate N-hydrolase 1 OS=Homo sapiens OX=9606 GN=DNPH1 PE=1 SV=1	1	4	4	4	28.7	19.108	1193500000	853570000	1130300000	1.05912e+09	770630000	783600000	1123200000	8.92477e+08	1.18672	0.344553
O43617	Trafficking protein particle complex subunit 3	TRAPPC3	O43617	sp|O43617|TPPC3_HUMAN Trafficking protein particle complex subunit 3 OS=Homo sapiens OX=9606 GN=TRAPPC3 PE=1 SV=1	1	2	2	2	10	20.274	456120000	355620000	448070000	4.19937e+08	275330000	409490000	347310000	3.44043e+08	1.22059	0.206717
O43633	Charged multivesicular body protein 2a	CHMP2A	O43633	sp|O43633|CHM2A_HUMAN Charged multivesicular body protein 2a OS=Homo sapiens OX=9606 GN=CHMP2A PE=1 SV=1	1	2	2	2	6.3	25.104	196720000	232260000	254310000	2.27763e+08	78538000	190940000	209590000	1.59689e+08	1.42629	0.198663
O43657	Tetraspanin-6	TSPAN6	O43657	sp|O43657|TSN6_HUMAN Tetraspanin-6 OS=Homo sapiens OX=9606 GN=TSPAN6 PE=1 SV=1	1	3	3	3	13.1	27.563	68794000	38548000	36276000	4.78727e+07	447740000	174280000		311010000	0.153926	0.0832482
O43660	Pleiotropic regulator 1	PLRG1	O43660	sp|O43660|PLRG1_HUMAN Pleiotropic regulator 1 OS=Homo sapiens OX=9606 GN=PLRG1 PE=1 SV=1	1	12	12	12	38.7	57.193	1013500000	1099700000	690130000	9.34443e+08	1011600000	1195700000	900810000	1.03604e+09	0.90194	0.539091
O43663	Protein regulator of cytokinesis 1	PRC1	O43663	sp|O43663|PRC1_HUMAN Protein regulator of cytokinesis 1 OS=Homo sapiens OX=9606 GN=PRC1 PE=1 SV=2	1	5	5	5	8.1	71.606	352240000	282850000	268870000	301320000	326040000	214420000		270230000	1.11505	0.600464
O43665	Regulator of G-protein signaling 10	RGS10	O43665	sp|O43665|RGS10_HUMAN Regulator of G-protein signaling 10 OS=Homo sapiens OX=9606 GN=RGS10 PE=1 SV=3	1	6	6	6	42.5	21.21	297890000	289390000	611650000	3.99643e+08	844490000	619540000	384570000	616200000	0.648561	0.271504
O43670	BUB3-interacting and GLEBS motif-containing protein ZNF207	ZNF207	O43670	sp|O43670|ZN207_HUMAN BUB3-interacting and GLEBS motif-containing protein ZNF207 OS=Homo sapiens OX=9606 GN=ZNF207 PE=1 SV=1	1	3	3	3	7.9	50.75	1405900000	1134000000	1424200000	1.32137e+09	1345000000	1507500000	1562500000	1.47167e+09	0.897871	0.258891
O43674	NADH dehydrogenase [ubiquinone] 1 beta subcomplex subunit 5, mitochondrial	NDUFB5	O43674	"sp|O43674|NDUB5_HUMAN NADH dehydrogenase [ubiquinone] 1 beta subcomplex subunit 5, mitochondrial OS=Homo sapiens OX=9606 GN=NDUFB5 PE=1 SV=1"	1	3	3	3	16.9	21.75	231320000	125370000	249140000	2.01943e+08	167140000	174230000		170685000	1.18314	0.575768
O43676	NADH dehydrogenase [ubiquinone] 1 beta subcomplex subunit 3	NDUFB3	O43676	sp|O43676|NDUB3_HUMAN NADH dehydrogenase [ubiquinone] 1 beta subcomplex subunit 3 OS=Homo sapiens OX=9606 GN=NDUFB3 PE=1 SV=3	1	2	2	2	21.4	11.402	175400000	124300000	151280000	1.50327e+08	111740000	129610000	133410000	124920000	1.20338	0.191897
O43678	NADH dehydrogenase [ubiquinone] 1 alpha subcomplex subunit 2	NDUFA2	O43678	sp|O43678|NDUA2_HUMAN NADH dehydrogenase [ubiquinone] 1 alpha subcomplex subunit 2 OS=Homo sapiens OX=9606 GN=NDUFA2 PE=1 SV=3	1	3	3	3	40.4	10.921	515620000	278650000	399480000	3.97917e+08	245080000	287420000	266730000	266410000	1.49362	0.131399
O43681	ATPase ASNA1	ASNA1	O43681	sp|O43681|ASNA_HUMAN ATPase ASNA1 OS=Homo sapiens OX=9606 GN=ASNA1 PE=1 SV=2	1	11	11	11	43.1	38.792	4592000000	4726900000	4321500000	4546800000	4053500000	3977200000	5377400000	4.46937e+09	1.01733	0.877109
O43708	Maleylacetoacetate isomerase	GSTZ1	O43708	sp|O43708|MAAI_HUMAN Maleylacetoacetate isomerase OS=Homo sapiens OX=9606 GN=GSTZ1 PE=1 SV=3	1	3	3	3	22.2	24.212	365170000	338330000	449640000	384380000	236960000	346640000	232480000	2.72027e+08	1.41302	0.0887274
O43709	Probable 18S rRNA (guanine-N(7))-methyltransferase	BUD23	O43709	sp|O43709|BUD23_HUMAN Probable 18S rRNA (guanine-N(7))-methyltransferase OS=Homo sapiens OX=9606 GN=BUD23 PE=1 SV=2	1	3	3	3	13.2	31.88	338440000	235390000	438280000	337370000	270170000	309760000	241270000	2.73733e+08	1.23248	0.361639
Q15438	Cytohesin-1	CYTH1	Q15438;Q99418;O43739	sp|Q15438|CYH1_HUMAN Cytohesin-1 OS=Homo sapiens OX=9606 GN=CYTH1 PE=1 SV=1;sp|Q99418|CYH2_HUMAN Cytohesin-2 OS=Homo sapiens OX=9606 GN=CYTH2 PE=1 SV=2;sp|O43739|CYH3_HUMAN Cytohesin-3 OS=Homo sapiens OX=9606 GN=CYTH3 PE=1 SV=2	3	1	1	1	2.8	46.412	52985000	61201000	63056000	5.90807e+07		53188000	57002000	55095000	1.07234	0.416589
O43747	AP-1 complex subunit gamma-1	AP1G1	O43747	sp|O43747|AP1G1_HUMAN AP-1 complex subunit gamma-1 OS=Homo sapiens OX=9606 GN=AP1G1 PE=1 SV=5	1	16	16	16	23.1	91.35	1712200000	1895000000	1912100000	1.83977e+09	1802000000	1645700000	1735100000	1727600000	1.06493	0.225632
O43760	Synaptogyrin-2	SYNGR2	O43760	sp|O43760|SNG2_HUMAN Synaptogyrin-2 OS=Homo sapiens OX=9606 GN=SYNGR2 PE=1 SV=1	1	4	4	4	17	24.81	772890000	579380000	323540000	5.58603e+08	489330000	429060000	462980000	4.60457e+08	1.21315	0.496297
O43765	Small glutamine-rich tetratricopeptide repeat-containing protein alpha	SGTA	O43765	sp|O43765|SGTA_HUMAN Small glutamine-rich tetratricopeptide repeat-containing protein alpha OS=Homo sapiens OX=9606 GN=SGTA PE=1 SV=1	1	8	8	8	31	34.063	2397100000	1887100000	2296800000	2.19367e+09	1993500000	1780700000	1820000000	1.86473e+09	1.1764	0.123701
O43772	Mitochondrial carnitine/acylcarnitine carrier protein	SLC25A20	O43772	sp|O43772|MCAT_HUMAN Mitochondrial carnitine/acylcarnitine carrier protein OS=Homo sapiens OX=9606 GN=SLC25A20 PE=1 SV=1	1	5	5	5	16.9	32.943	157450000	219480000	590130000	3.22353e+08	66335000	233870000	232030000	1.77412e+08	1.81698	0.377181
O43776	Asparagine--tRNA ligase, cytoplasmic	NARS	O43776	"sp|O43776|SYNC_HUMAN Asparagine--tRNA ligase, cytoplasmic OS=Homo sapiens OX=9606 GN=NARS PE=1 SV=1"	1	19	19	19	43.2	62.942	10146000000	10614000000	9959000000	1.02397e+10	10116000000	10128000000	11188000000	1.04773e+10	0.977316	0.589051
O43809	Cleavage and polyadenylation specificity factor subunit 5	NUDT21	O43809	sp|O43809|CPSF5_HUMAN Cleavage and polyadenylation specificity factor subunit 5 OS=Homo sapiens OX=9606 GN=NUDT21 PE=1 SV=1	1	14	14	14	69.2	26.227	4376300000	4818100000	4137300000	4443900000	3235200000	3756000000	4345400000	3.77887e+09	1.17599	0.153031
O43813	Glutathione S-transferase LANCL1	LANCL1	O43813	sp|O43813|LANC1_HUMAN Glutathione S-transferase LANCL1 OS=Homo sapiens OX=9606 GN=LANCL1 PE=1 SV=1	1	10	10	10	29.6	45.283	2540300000	2430200000	3488900000	2819800000	1913700000	1680600000	2042500000	1.87893e+09	1.50074	0.0557907
O43818	U3 small nucleolar RNA-interacting protein 2	RRP9	O43818	sp|O43818|U3IP2_HUMAN U3 small nucleolar RNA-interacting protein 2 OS=Homo sapiens OX=9606 GN=RRP9 PE=1 SV=1	1	8	8	8	20.2	51.84	1408500000	2174200000	567140000	1383280000	1668900000	1118600000	1325000000	1.37083e+09	1.00908	0.980993
O43847	Nardilysin	NRDC	O43847	sp|O43847|NRDC_HUMAN Nardilysin OS=Homo sapiens OX=9606 GN=NRDC PE=1 SV=3	1	24	24	24	25.3	131.7	2345400000	2359600000	2600300000	2435100000	2149800000	2331100000	2124600000	2.20183e+09	1.10594	0.0909078
O43852	Calumenin	CALU	O43852	sp|O43852|CALU_HUMAN Calumenin OS=Homo sapiens OX=9606 GN=CALU PE=1 SV=2	1	20	20	20	67.6	37.106	11152000000	11565000000	11003000000	11240000000	9997300000	10365000000	11732000000	10698100000	1.05065	0.383272
O43865	S-adenosylhomocysteine hydrolase-like protein 1	AHCYL1	O43865;Q96HN2	sp|O43865|SAHH2_HUMAN S-adenosylhomocysteine hydrolase-like protein 1 OS=Homo sapiens OX=9606 GN=AHCYL1 PE=1 SV=2;sp|Q96HN2|SAHH3_HUMAN Adenosylhomocysteinase 3 OS=Homo sapiens OX=9606 GN=AHCYL2 PE=1 SV=1	2	8	8	8	18.5	58.951	761930000	483060000	1114200000	7.86397e+08	576690000	504300000	777710000	6.19567e+08	1.26927	0.45129
O43913	Origin recognition complex subunit 5	ORC5	O43913	sp|O43913|ORC5_HUMAN Origin recognition complex subunit 5 OS=Homo sapiens OX=9606 GN=ORC5 PE=1 SV=1	1	4	4	4	10.1	50.282	196050000	158030000	184670000	1.79583e+08	172210000	165360000	135070000	1.57547e+08	1.13987	0.241339
O43920	NADH dehydrogenase [ubiquinone] iron-sulfur protein 5	NDUFS5	O43920	sp|O43920|NDUS5_HUMAN NADH dehydrogenase [ubiquinone] iron-sulfur protein 5 OS=Homo sapiens OX=9606 GN=NDUFS5 PE=1 SV=3	1	6	6	6	57.5	12.517	554370000	677850000	843810000	692010000	699600000	540900000	497600000	5.79367e+08	1.19443	0.339402
O43924	Retinal rod rhodopsin-sensitive cGMP 3,5-cyclic phosphodiesterase subunit delta	PDE6D	O43924	"sp|O43924|PDE6D_HUMAN Retinal rod rhodopsin-sensitive cGMP 3,5-cyclic phosphodiesterase subunit delta OS=Homo sapiens OX=9606 GN=PDE6D PE=1 SV=1"	1	2	2	2	20.7	17.42	177480000	257170000	255670000	2.30107e+08		110790000	150340000	130565000	1.76239	0.0745523
O43929	Origin recognition complex subunit 4	ORC4	O43929;CON__Q2YDI2	sp|O43929|ORC4_HUMAN Origin recognition complex subunit 4 OS=Homo sapiens OX=9606 GN=ORC4 PE=1 SV=2	2	7	7	7	19.7	50.377	318930000	226020000	468350000	3.37767e+08	468210000	492510000	200380000	3.87033e+08	0.872707	0.695877
O60231	Pre-mRNA-splicing factor ATP-dependent RNA helicase DHX16	DHX16	O60231	sp|O60231|DHX16_HUMAN Pre-mRNA-splicing factor ATP-dependent RNA helicase DHX16 OS=Homo sapiens OX=9606 GN=DHX16 PE=1 SV=2	1	9	8	8	10	119.26	306020000	313190000	176800000	2.65337e+08	290540000	264140000	122630000	225770000	1.17525	0.594073
O60232	Sjoegren syndrome/scleroderma autoantigen 1	SSSCA1	O60232	sp|O60232|SSA27_HUMAN Sjoegren syndrome/scleroderma autoantigen 1 OS=Homo sapiens OX=9606 GN=SSSCA1 PE=1 SV=1	1	3	3	3	22.1	21.474	287770000	170480000	339450000	265900000	624160000	349170000	245850000	4.06393e+08	0.654292	0.318692
O60235	Transmembrane protease serine 11D	TMPRSS11D	O60235;Q8WZ64	sp|O60235|TM11D_HUMAN Transmembrane protease serine 11D OS=Homo sapiens OX=9606 GN=TMPRSS11D PE=1 SV=1	2	3	3	3	4.5	46.263	158310000	101050000	178310000	145890000	126450000	231320000	283830000	2.13867e+08	0.682154	0.259129
O60244	Mediator of RNA polymerase II transcription subunit 14	MED14	O60244	sp|O60244|MED14_HUMAN Mediator of RNA polymerase II transcription subunit 14 OS=Homo sapiens OX=9606 GN=MED14 PE=1 SV=2	1	2	2	2	1.4	160.6		126750000	50142000	88446000	66602000	70399000		68500500	1.29117	0.654849
O60256	Phosphoribosyl pyrophosphate synthase-associated protein 2	PRPSAP2	O60256	sp|O60256|KPRB_HUMAN Phosphoribosyl pyrophosphate synthase-associated protein 2 OS=Homo sapiens OX=9606 GN=PRPSAP2 PE=1 SV=1	1	6	5	5	22.2	40.925	394830000	341830000	664250000	466970000	433670000	363180000	414210000	4.03687e+08	1.15676	0.568609
O60271	C-Jun-amino-terminal kinase-interacting protein 4	SPAG9	O60271	sp|O60271|JIP4_HUMAN C-Jun-amino-terminal kinase-interacting protein 4 OS=Homo sapiens OX=9606 GN=SPAG9 PE=1 SV=4	1	24	22	24	26.6	146.2	2116500000	2226900000	2747100000	2363500000	1952900000	1931600000	2304700000	2.06307e+09	1.14562	0.259754
O60287	Nucleolar pre-ribosomal-associated protein 1	URB1	O60287	sp|O60287|NPA1P_HUMAN Nucleolar pre-ribosomal-associated protein 1 OS=Homo sapiens OX=9606 GN=URB1 PE=1 SV=4	1	4	4	4	2.8	254.39	115190000	85272000		100231000	68483000	116340000	75847000	86890000	1.15354	0.590385
O60306	RNA helicase aquarius	AQR	O60306	sp|O60306|AQR_HUMAN RNA helicase aquarius OS=Homo sapiens OX=9606 GN=AQR PE=1 SV=4	1	11	11	11	10	171.29	347570000	521050000	829580000	5.66067e+08		220020000	327480000	273750000	2.06782	0.21469
O60313	Dynamin-like 120 kDa protein, mitochondrial	OPA1	O60313	"sp|O60313|OPA1_HUMAN Dynamin-like 120 kDa protein, mitochondrial OS=Homo sapiens OX=9606 GN=OPA1 PE=1 SV=3"	1	17	17	17	19.7	111.63	1098000000	1387100000	1685600000	1.39023e+09	1647700000	1448300000	1364900000	1.48697e+09	0.934946	0.636165
O60341	Lysine-specific histone demethylase 1A	KDM1A	O60341	sp|O60341|KDM1A_HUMAN Lysine-specific histone demethylase 1A OS=Homo sapiens OX=9606 GN=KDM1A PE=1 SV=2	1	11	11	11	17.1	92.902	837780000	879300000	486830000	7.34637e+08	783030000	812490000	539940000	711820000	1.03205	0.88758
O60361	Putative nucleoside diphosphate kinase	NME2P1	O60361	sp|O60361|NDK8_HUMAN Putative nucleoside diphosphate kinase OS=Homo sapiens OX=9606 GN=NME2P1 PE=5 SV=1	1	10	1	1	66.4	15.529	2148800000	2022900000	703810000	1625170000	2247900000	2024200000	2042700000	2.10493e+09	0.772077	0.362913
O60427	Acyl-CoA (8-3)-desaturase	FADS1	O60427	sp|O60427|FADS1_HUMAN Acyl-CoA (8-3)-desaturase OS=Homo sapiens OX=9606 GN=FADS1 PE=1 SV=3	1	4	4	4	12.2	51.964	107760000	112870000	92421000	1.0435e+08	166890000	60739000	156580000	1.2807e+08	0.814794	0.527854
O60437	Periplakin	PPL	O60437	sp|O60437|PEPL_HUMAN Periplakin OS=Homo sapiens OX=9606 GN=PPL PE=1 SV=4	1	10	10	10	6.1	204.74	160250000	190490000	308670000	2.19803e+08	448120000	98019000	208410000	2.51516e+08	0.873913	0.792587
O60443	Gasdermin-E	GSDME	O60443	sp|O60443|GSDME_HUMAN Gasdermin-E OS=Homo sapiens OX=9606 GN=GSDME PE=1 SV=2	1	12	12	12	26.6	54.554	2276600000	2254200000	2318300000	2.28303e+09	2337700000	2526600000	3008600000	2624300000	0.869959	0.164149
O60488	Long-chain-fatty-acid--CoA ligase 4	ACSL4	O60488	sp|O60488|ACSL4_HUMAN Long-chain-fatty-acid--CoA ligase 4 OS=Homo sapiens OX=9606 GN=ACSL4 PE=1 SV=2	1	28	26	28	53.7	79.187	5122300000	6396900000	8100100000	6.53977e+09	6264700000	7479400000	6326600000	6.69023e+09	0.97751	0.881669
O60493	Sorting nexin-3	SNX3	O60493	sp|O60493|SNX3_HUMAN Sorting nexin-3 OS=Homo sapiens OX=9606 GN=SNX3 PE=1 SV=3	1	11	9	11	74.1	18.762	1962200000	1834600000	2204800000	2.00053e+09	1930700000	1839800000	1876700000	1882400000	1.06276	0.350015
O60502	Protein O-GlcNAcase	OGA	O60502	sp|O60502|OGA_HUMAN Protein O-GlcNAcase OS=Homo sapiens OX=9606 GN=OGA PE=1 SV=2	1	10	10	10	12.9	102.91	570520000	473710000	729080000	5.91103e+08	392560000	309000000	496360000	3.99307e+08	1.48032	0.105648
O60504	Vinexin	SORBS3	O60504	sp|O60504|VINEX_HUMAN Vinexin OS=Homo sapiens OX=9606 GN=SORBS3 PE=1 SV=2	1	8	8	8	15.2	75.34	878600000	1000500000	956330000	9.45143e+08	1069600000	920410000	733830000	9.07947e+08	1.04097	0.737373
O60506	Heterogeneous nuclear ribonucleoprotein Q	SYNCRIP	O60506	sp|O60506|HNRPQ_HUMAN Heterogeneous nuclear ribonucleoprotein Q OS=Homo sapiens OX=9606 GN=SYNCRIP PE=1 SV=2	1	24	19	19	48	69.602	10030000000	10198000000	7341600000	9.18987e+09	11302000000	10977000000	10496000000	10925000000	0.841178	0.143255
O60518	Ran-binding protein 6	RANBP6	O60518	sp|O60518|RNBP6_HUMAN Ran-binding protein 6 OS=Homo sapiens OX=9606 GN=RANBP6 PE=1 SV=2	1	4	2	2	4.9	124.71	122780000	384560000	154680000	2.20673e+08	59420000	70932000	76885000	69079000	3.19451	0.140431
O60524	Nuclear export mediator factor NEMF	NEMF	O60524	sp|O60524|NEMF_HUMAN Nuclear export mediator factor NEMF OS=Homo sapiens OX=9606 GN=NEMF PE=1 SV=4	1	7	7	7	7.5	122.95	352890000	433660000	567660000	4.51403e+08	434740000	313370000	286560000	344890000	1.30883	0.241122
O60547	GDP-mannose 4,6 dehydratase	GMDS	O60547	"sp|O60547|GMDS_HUMAN GDP-mannose 4,6 dehydratase OS=Homo sapiens OX=9606 GN=GMDS PE=1 SV=1"	1	4	4	4	15.9	41.949	197870000	197400000	186550000	193940000	220690000	198510000	198450000	2.05883e+08	0.94199	0.222432
O60551	Glycylpeptide N-tetradecanoyltransferase 2	NMT2	O60551	sp|O60551|NMT2_HUMAN Glycylpeptide N-tetradecanoyltransferase 2 OS=Homo sapiens OX=9606 GN=NMT2 PE=1 SV=1	1	6	2	2	16.7	56.98	168290000	209340000	215330000	1.97653e+08	75097000	197050000	155600000	1.42582e+08	1.38624	0.228146
O60568	Multifunctional procollagen lysine hydroxylase and glycosyltransferase LH3	PLOD3	O60568	sp|O60568|PLOD3_HUMAN Multifunctional procollagen lysine hydroxylase and glycosyltransferase LH3 OS=Homo sapiens OX=9606 GN=PLOD3 PE=1 SV=1	1	11	11	11	19	84.784	811710000	842900000	1093600000	916070000	838870000	949650000	813580000	8.67367e+08	1.05615	0.646978
O60573	Eukaryotic translation initiation factor 4E type 2	EIF4E2	O60573	sp|O60573|IF4E2_HUMAN Eukaryotic translation initiation factor 4E type 2 OS=Homo sapiens OX=9606 GN=EIF4E2 PE=1 SV=1	1	5	5	5	29.4	28.362	517730000	492070000	853100000	6.20967e+08	155150000	609590000	361770000	3.75503e+08	1.65369	0.234366
O60613	Selenoprotein F	SELENOF	O60613	sp|O60613|SEP15_HUMAN Selenoprotein F OS=Homo sapiens OX=9606 GN=SELENOF PE=1 SV=4	1	1	1	1	9.7	18.092		96678000	101120000	98899000	102860000	93374000	86784000	9.43393e+07	1.04833	0.518272
O60635	Tetraspanin-1	TSPAN1	O60635	sp|O60635|TSN1_HUMAN Tetraspanin-1 OS=Homo sapiens OX=9606 GN=TSPAN1 PE=1 SV=2	1	1	1	1	5.4	26.301	83937000		82229000	83083000	109480000	94399000	136010000	1.13296e+08	0.733325	0.150254
O60645	Exocyst complex component 3	EXOC3	O60645	sp|O60645|EXOC3_HUMAN Exocyst complex component 3 OS=Homo sapiens OX=9606 GN=EXOC3 PE=1 SV=3	1	5	5	5	9.1	85.566	322370000	250310000	274230000	2.82303e+08	311750000		206350000	259050000	1.08976	0.66039
O60664	Perilipin-3	PLIN3	O60664	sp|O60664|PLIN3_HUMAN Perilipin-3 OS=Homo sapiens OX=9606 GN=PLIN3 PE=1 SV=3	1	18	18	18	59.9	47.074	9277900000	9364200000	10026000000	9.55603e+09	10611000000	10225000000	12234000000	1.10233e+10	0.866891	0.0900573
O60669	Monocarboxylate transporter 2	SLC16A7	O60669	sp|O60669|MOT2_HUMAN Monocarboxylate transporter 2 OS=Homo sapiens OX=9606 GN=SLC16A7 PE=1 SV=2	1	1	1	1	2.3	52.2	14033000	10719000	9991400	1.15811e+07	164220000	122450000	20930000	1.02533e+08	0.11295	0.0994425
O60684	Importin subunit alpha-7	KPNA6	O60684;O15131	sp|O60684|IMA7_HUMAN Importin subunit alpha-7 OS=Homo sapiens OX=9606 GN=KPNA6 PE=1 SV=1;sp|O15131|IMA6_HUMAN Importin subunit alpha-6 OS=Homo sapiens OX=9606 GN=KPNA5 PE=1 SV=2	2	13	7	13	29.9	60.029	2943200000	3337700000	3128900000	3136600000	2676500000	2976300000	2676700000	2776500000	1.1297	0.0762968
O60716	Catenin delta-1	CTNND1	O60716	sp|O60716|CTND1_HUMAN Catenin delta-1 OS=Homo sapiens OX=9606 GN=CTNND1 PE=1 SV=1	1	28	28	28	39.9	108.17	4102200000	4669600000	4949600000	4573800000	4041900000	4321000000	4450700000	4271200000	1.07085	0.3359
O60763	General vesicular transport factor p115	USO1	O60763;REV__Q5VZ89	sp|O60763|USO1_HUMAN General vesicular transport factor p115 OS=Homo sapiens OX=9606 GN=USO1 PE=1 SV=2	2	20	20	20	28.8	107.89	3663500000	3580200000	4021800000	3.75517e+09	2673400000	3034800000	3815900000	3174700000	1.18284	0.185381
O60784	Target of Myb protein 1	TOM1	O60784	sp|O60784|TOM1_HUMAN Target of Myb protein 1 OS=Homo sapiens OX=9606 GN=TOM1 PE=1 SV=2	1	3	3	3	7.7	53.818	139190000	179220000	226810000	181740000	105260000	133530000	107380000	115390000	1.57501	0.0692525
Q99879	Histone H2B type 1-M	HIST1H2BM	Q99879;Q99877;Q93079;Q5QNW6;P62807;P58876;P57053;O60814;Q99880	sp|Q99879|H2B1M_HUMAN Histone H2B type 1-M OS=Homo sapiens OX=9606 GN=HIST1H2BM PE=1 SV=3;sp|Q99877|H2B1N_HUMAN Histone H2B type 1-N OS=Homo sapiens OX=9606 GN=HIST1H2BN PE=1 SV=3;sp|Q93079|H2B1H_HUMAN Histone H2B type 1-H OS=Homo sapiens OX=9606 GN=HIST1H	9	8	2	8	53.2	13.989	123960000000	116030000000	102290000000	1.14093e+11	129090000000	132200000000	125750000000	1.29013e+11	0.884353	0.0865687
O60828	Polyglutamine-binding protein 1	PQBP1	O60828	sp|O60828|PQBP1_HUMAN Polyglutamine-binding protein 1 OS=Homo sapiens OX=9606 GN=PQBP1 PE=1 SV=1	1	1	1	1	3.4	30.472	168090000	202530000	246160000	2.05593e+08	217720000	177020000	179630000	1.91457e+08	1.07384	0.617341
O60832	H/ACA ribonucleoprotein complex subunit DKC1	DKC1	O60832	sp|O60832|DKC1_HUMAN H/ACA ribonucleoprotein complex subunit DKC1 OS=Homo sapiens OX=9606 GN=DKC1 PE=1 SV=3	1	15	15	15	38.5	57.673	2910700000	2395600000	3159200000	2.82183e+09	2565300000	2610600000	2527100000	2.56767e+09	1.09899	0.323961
O60841	Eukaryotic translation initiation factor 5B	EIF5B	O60841	sp|O60841|IF2P_HUMAN Eukaryotic translation initiation factor 5B OS=Homo sapiens OX=9606 GN=EIF5B PE=1 SV=4	1	34	34	34	31.1	138.83	8749200000	9415400000	11457000000	9.87387e+09	9433800000	9093400000	8975200000	9.16747e+09	1.07706	0.440695
O60869	Endothelial differentiation-related factor 1	EDF1	O60869	sp|O60869|EDF1_HUMAN Endothelial differentiation-related factor 1 OS=Homo sapiens OX=9606 GN=EDF1 PE=1 SV=1	1	4	4	4	30.4	16.368	1113100000	1522100000	1732600000	1.45593e+09	1588900000	1646800000	1019600000	1.41843e+09	1.02644	0.896407
O60870	DNA/RNA-binding protein KIN17	KIN	O60870	sp|O60870|KIN17_HUMAN DNA/RNA-binding protein KIN17 OS=Homo sapiens OX=9606 GN=KIN PE=1 SV=2	1	2	2	2	5.9	45.373		59061000	114670000	86865500		61063000	69157000	65110000	1.33414	0.519764
O60884	DnaJ homolog subfamily A member 2	DNAJA2	O60884	sp|O60884|DNJA2_HUMAN DnaJ homolog subfamily A member 2 OS=Homo sapiens OX=9606 GN=DNAJA2 PE=1 SV=1	1	10	10	10	26.7	45.745	1542600000	1475000000	1614500000	1.54403e+09	1768900000	1641800000	1523800000	1.64483e+09	0.938717	0.28345
O60885	Bromodomain-containing protein 4	BRD4	O60885	sp|O60885|BRD4_HUMAN Bromodomain-containing protein 4 OS=Homo sapiens OX=9606 GN=BRD4 PE=1 SV=2	1	6	3	5	5.1	152.22	568590000	473580000	309350000	4.50507e+08	234140000	288310000	216270000	246240000	1.82954	0.0604516
O60888	Protein CutA	CUTA	O60888	sp|O60888|CUTA_HUMAN Protein CutA OS=Homo sapiens OX=9606 GN=CUTA PE=1 SV=2	1	3	3	3	33	19.116	698980000	738530000	1162100000	8.66537e+08	834530000	792890000	810040000	8.12487e+08	1.06652	0.734663
O60925	Prefoldin subunit 1	PFDN1	O60925	sp|O60925|PFD1_HUMAN Prefoldin subunit 1 OS=Homo sapiens OX=9606 GN=PFDN1 PE=1 SV=2	1	6	6	6	56.6	14.21	1279900000	855230000	1281500000	1.13888e+09	838600000	1082700000	853160000	924820000	1.23146	0.25781
O60930	Ribonuclease H1	RNASEH1	O60930	sp|O60930|RNH1_HUMAN Ribonuclease H1 OS=Homo sapiens OX=9606 GN=RNASEH1 PE=1 SV=2	1	1	1	1	7.3	32.064	27099000	34261000		30680000	47602000	82300000	65408000	6.51033e+07	0.471251	0.0799057
O60936	Nucleolar protein 3	NOL3	O60936	sp|O60936|NOL3_HUMAN Nucleolar protein 3 OS=Homo sapiens OX=9606 GN=NOL3 PE=1 SV=2	1	2	2	2	18.3	22.629	127480000		110050000	118765000	143300000	166610000	140280000	1.50063e+08	0.791433	0.0882049
O60941	Dystrobrevin beta	DTNB	O60941;Q9Y4J8	sp|O60941|DTNB_HUMAN Dystrobrevin beta OS=Homo sapiens OX=9606 GN=DTNB PE=1 SV=1;sp|Q9Y4J8|DTNA_HUMAN Dystrobrevin alpha OS=Homo sapiens OX=9606 GN=DTNA PE=1 SV=2	2	1	1	1	2.1	71.355	3762800	12020000		7891400	19820000	40844000	40121000	33595000	0.234898	0.0719018
O75044	SLIT-ROBO Rho GTPase-activating protein 2	SRGAP2	O75044;P0DMP2	sp|O75044|SRGP2_HUMAN SLIT-ROBO Rho GTPase-activating protein 2 OS=Homo sapiens OX=9606 GN=SRGAP2 PE=1 SV=3	2	9	5	9	9.5	120.87	337760000	375160000	362390000	3.58437e+08	309320000	354260000	517460000	393680000	0.910477	0.612132
O75083	WD repeat-containing protein 1	WDR1	O75083	sp|O75083|WDR1_HUMAN WD repeat-containing protein 1 OS=Homo sapiens OX=9606 GN=WDR1 PE=1 SV=4	1	25	25	25	60.6	66.193	15773000000	17358000000	16299000000	1.64767e+10	15299000000	16618000000	18283000000	1.67333e+10	0.984661	0.806543
O75116	Rho-associated protein kinase 2	ROCK2	O75116	sp|O75116|ROCK2_HUMAN Rho-associated protein kinase 2 OS=Homo sapiens OX=9606 GN=ROCK2 PE=1 SV=4	1	22	20	22	17.8	160.9	1885200000	2045100000	2435600000	2.12197e+09	1694500000	1871200000	1638600000	1.73477e+09	1.2232	0.0950704
O75122	CLIP-associating protein 2	CLASP2	O75122	sp|O75122|CLAP2_HUMAN CLIP-associating protein 2 OS=Homo sapiens OX=9606 GN=CLASP2 PE=1 SV=3	1	7	4	4	6.8	141.06	60587000	79036000	127840000	8.91543e+07		74042000	44294000	59168000	1.5068	0.365245
O75146	Huntingtin-interacting protein 1-related protein	HIP1R	O75146	sp|O75146|HIP1R_HUMAN Huntingtin-interacting protein 1-related protein OS=Homo sapiens OX=9606 GN=HIP1R PE=1 SV=2	1	4	4	4	4.3	119.39	214870000	232920000	107690000	185160000	200140000	230610000	213880000	2.14877e+08	0.861704	0.499444
O75150	E3 ubiquitin-protein ligase BRE1B	RNF40	O75150	sp|O75150|BRE1B_HUMAN E3 ubiquitin-protein ligase BRE1B OS=Homo sapiens OX=9606 GN=RNF40 PE=1 SV=5	1	6	4	4	7.3	113.68	194710000	331960000	168720000	2.31797e+08	102990000	138010000	183300000	1.41433e+08	1.63891	0.180186
O75152	Zinc finger CCCH domain-containing protein 11A	ZC3H11A	O75152;A0A1B0GTU1	sp|O75152|ZC11A_HUMAN Zinc finger CCCH domain-containing protein 11A OS=Homo sapiens OX=9606 GN=ZC3H11A PE=1 SV=3	2	4	4	4	7	89.13	426190000	372250000	36271000	278237000	259920000	294810000	222320000	2.59017e+08	1.07421	0.884108
O75153	Clustered mitochondria protein homolog	CLUH	O75153;Q9Y5I4	sp|O75153|CLU_HUMAN Clustered mitochondria protein homolog OS=Homo sapiens OX=9606 GN=CLUH PE=1 SV=2	2	23	23	23	22.2	146.67	1506400000	1397200000	1680900000	1.52817e+09	1748200000	1759400000	1429600000	1.64573e+09	0.928563	0.436306
O75157	TSC22 domain family protein 2	TSC22D2	O75157;Q9Y3Q8;Q15714	sp|O75157|T22D2_HUMAN TSC22 domain family protein 2 OS=Homo sapiens OX=9606 GN=TSC22D2 PE=1 SV=3	3	4	4	4	5	79.227	179680000	388320000	169260000	2.45753e+08	246290000	145220000	212250000	2.01253e+08	1.22111	0.595567
O75165	DnaJ homolog subfamily C member 13	DNAJC13	O75165	sp|O75165|DJC13_HUMAN DnaJ homolog subfamily C member 13 OS=Homo sapiens OX=9606 GN=DNAJC13 PE=1 SV=5	1	25	25	25	13.9	254.41	1301000000	1129400000	1487200000	1.30587e+09	1146900000	1098200000	1419400000	1221500000	1.06907	0.58879
O75179	Ankyrin repeat domain-containing protein 17	ANKRD17	O75179	sp|O75179|ANR17_HUMAN Ankyrin repeat domain-containing protein 17 OS=Homo sapiens OX=9606 GN=ANKRD17 PE=1 SV=3	1	4	1	1	1.9	274.25	40319000	60817000	49284000	50140000	42298000	24793000		33545500	1.49469	0.197625
O75190	DnaJ homolog subfamily B member 6	DNAJB6	O75190;Q8WWF6;Q8NHS0;Q7Z6W7	sp|O75190|DNJB6_HUMAN DnaJ homolog subfamily B member 6 OS=Homo sapiens OX=9606 GN=DNAJB6 PE=1 SV=2	4	6	5	6	22.4	36.087	574190000	706670000	473820000	5.84893e+08	726880000	784040000	515690000	6.75537e+08	0.86582	0.440131
O75223	Gamma-glutamylcyclotransferase	GGCT	O75223	sp|O75223|GGCT_HUMAN Gamma-glutamylcyclotransferase OS=Homo sapiens OX=9606 GN=GGCT PE=1 SV=1	1	5	5	5	31.9	21.007	858780000	568700000	471720000	6.33067e+08	490050000	542080000	661320000	5.64483e+08	1.1215	0.617432
O75251	NADH dehydrogenase [ubiquinone] iron-sulfur protein 7, mitochondrial	NDUFS7	O75251	"sp|O75251|NDUS7_HUMAN NADH dehydrogenase [ubiquinone] iron-sulfur protein 7, mitochondrial OS=Homo sapiens OX=9606 GN=NDUFS7 PE=1 SV=3"	1	4	4	4	27.7	23.563	505970000	570950000	489490000	5.22137e+08	223130000	459820000	296460000	326470000	1.59934	0.0578521
O75306	NADH dehydrogenase [ubiquinone] iron-sulfur protein 2, mitochondrial	NDUFS2	O75306	"sp|O75306|NDUS2_HUMAN NADH dehydrogenase [ubiquinone] iron-sulfur protein 2, mitochondrial OS=Homo sapiens OX=9606 GN=NDUFS2 PE=1 SV=2"	1	11	11	11	29.6	52.545	1413600000	1669200000	2417400000	1833400000	1443000000	1352700000	1247400000	1347700000	1.36039	0.188146
O75312	Zinc finger protein ZPR1	ZPR1	O75312	sp|O75312|ZPR1_HUMAN Zinc finger protein ZPR1 OS=Homo sapiens OX=9606 GN=ZPR1 PE=1 SV=1	1	5	5	5	14.4	50.925	314710000	261840000	227670000	2.68073e+08	157480000	205160000	203290000	1.88643e+08	1.42106	0.0557286
O75323	Protein NipSnap homolog 2	NIPSNAP2	O75323	sp|O75323|NIPS2_HUMAN Protein NipSnap homolog 2 OS=Homo sapiens OX=9606 GN=NIPSNAP2 PE=1 SV=1	1	4	4	4	20.6	33.742	483830000	295550000	616090000	4.65157e+08	418180000	348050000	422880000	396370000	1.17354	0.513681
O75340	Programmed cell death protein 6	PDCD6	O75340	sp|O75340|PDCD6_HUMAN Programmed cell death protein 6 OS=Homo sapiens OX=9606 GN=PDCD6 PE=1 SV=1	1	6	6	6	42.4	21.868	1140100000	1139500000	1468300000	1249300000	1079600000	1229300000	1019900000	1109600000	1.1259	0.329628
O75348	V-type proton ATPase subunit G 1	ATP6V1G1	O75348;O95670	sp|O75348|VATG1_HUMAN V-type proton ATPase subunit G 1 OS=Homo sapiens OX=9606 GN=ATP6V1G1 PE=1 SV=3	2	3	3	3	41.5	13.757	660190000	533450000	675780000	623140000	525920000	399710000	477100000	4.67577e+08	1.3327	0.0555043
O75351	Vacuolar protein sorting-associated protein 4B	VPS4B	O75351;Q6PIW4	sp|O75351|VPS4B_HUMAN Vacuolar protein sorting-associated protein 4B OS=Homo sapiens OX=9606 GN=VPS4B PE=1 SV=2	2	9	6	9	23	49.301	1402300000	1274000000	1699800000	1458700000	1113700000	1260000000	1236300000	1.20333e+09	1.21222	0.129409
O75352	Mannose-P-dolichol utilization defect 1 protein	MPDU1	O75352	sp|O75352|MPU1_HUMAN Mannose-P-dolichol utilization defect 1 protein OS=Homo sapiens OX=9606 GN=MPDU1 PE=1 SV=2	1	3	3	3	17	26.638	395790000	430980000	475030000	4.33933e+08	458830000	462780000	433530000	4.51713e+08	0.960639	0.511212
O75368	SH3 domain-binding glutamic acid-rich-like protein	SH3BGRL	O75368	sp|O75368|SH3L1_HUMAN SH3 domain-binding glutamic acid-rich-like protein OS=Homo sapiens OX=9606 GN=SH3BGRL PE=1 SV=1	1	5	5	5	54.4	12.774	992020000	784260000	1006700000	927660000	795910000	883960000	1067400000	9.15757e+08	1.013	0.917156
O75376	Nuclear receptor corepressor 1	NCOR1	O75376	sp|O75376|NCOR1_HUMAN Nuclear receptor corepressor 1 OS=Homo sapiens OX=9606 GN=NCOR1 PE=1 SV=2	1	7	7	7	3.6	270.21	196730000	350580000	364550000	3.03953e+08	222950000	248950000	284920000	2.52273e+08	1.20486	0.413504
O75380	NADH dehydrogenase [ubiquinone] iron-sulfur protein 6, mitochondrial	NDUFS6	O75380	"sp|O75380|NDUS6_HUMAN NADH dehydrogenase [ubiquinone] iron-sulfur protein 6, mitochondrial OS=Homo sapiens OX=9606 GN=NDUFS6 PE=1 SV=1"	1	2	2	2	23.4	13.711	239310000	132330000	587490000	319710000	168140000		136130000	152135000	2.10149	0.415449
O75381	Peroxisomal membrane protein PEX14	PEX14	O75381	sp|O75381|PEX14_HUMAN Peroxisomal membrane protein PEX14 OS=Homo sapiens OX=9606 GN=PEX14 PE=1 SV=1	1	4	4	4	13.5	41.236	199160000	210390000	187990000	199180000	220650000	190190000	109330000	173390000	1.14874	0.488436
O75390	Citrate synthase, mitochondrial	CS	O75390	"sp|O75390|CISY_HUMAN Citrate synthase, mitochondrial OS=Homo sapiens OX=9606 GN=CS PE=1 SV=2"	1	15	15	15	42.3	51.712	9339800000	10187000000	12199000000	1.05753e+10	9089600000	8613700000	8754800000	8.81937e+09	1.1991	0.110595
O75391	Sperm-associated antigen 7	SPAG7	O75391	sp|O75391|SPAG7_HUMAN Sperm-associated antigen 7 OS=Homo sapiens OX=9606 GN=SPAG7 PE=1 SV=2	1	2	2	2	8.8	26.034	156670000		128310000	142490000	130760000		141220000	135990000	1.0478	0.709049
O75396	Vesicle-trafficking protein SEC22b	SEC22B	O75396	sp|O75396|SC22B_HUMAN Vesicle-trafficking protein SEC22b OS=Homo sapiens OX=9606 GN=SEC22B PE=1 SV=4	1	8	8	8	43.7	24.593	2301300000	2790600000	2429300000	2.50707e+09	1520600000	2025000000	2128900000	1891500000	1.32544	0.0610757
O75431	Metaxin-2	MTX2	O75431	sp|O75431|MTX2_HUMAN Metaxin-2 OS=Homo sapiens OX=9606 GN=MTX2 PE=1 SV=1	1	6	6	6	38.8	29.763	1281700000	1405800000	1370900000	1352800000	1282400000	1294100000	1233300000	1.26993e+09	1.06525	0.115768
O75436	Vacuolar protein sorting-associated protein 26A	VPS26A	O75436;Q4G0F5	sp|O75436|VP26A_HUMAN Vacuolar protein sorting-associated protein 26A OS=Homo sapiens OX=9606 GN=VPS26A PE=1 SV=2	2	13	13	13	50.5	38.169	3023900000	3067600000	2942200000	3.01123e+09	2892800000	3067100000	3392200000	3.11737e+09	0.965954	0.520583
O75438	NADH dehydrogenase [ubiquinone] 1 beta subcomplex subunit 1	NDUFB1	O75438	sp|O75438|NDUB1_HUMAN NADH dehydrogenase [ubiquinone] 1 beta subcomplex subunit 1 OS=Homo sapiens OX=9606 GN=NDUFB1 PE=1 SV=1	1	3	3	3	34.5	6.9611	263890000	237970000	162940000	221600000	121800000	148580000	159800000	1.43393e+08	1.5454	0.0726645
O75439	Mitochondrial-processing peptidase subunit beta	PMPCB	O75439	sp|O75439|MPPB_HUMAN Mitochondrial-processing peptidase subunit beta OS=Homo sapiens OX=9606 GN=PMPCB PE=1 SV=2	1	14	13	13	36.8	54.366	1596500000	1675300000	2082000000	1784600000	1555600000	1544500000	1686300000	1.59547e+09	1.11854	0.29518
O75448	Mediator of RNA polymerase II transcription subunit 24	MED24	O75448	sp|O75448|MED24_HUMAN Mediator of RNA polymerase II transcription subunit 24 OS=Homo sapiens OX=9606 GN=MED24 PE=1 SV=1	1	3	3	3	4.2	110.3	238670000	178440000	260980000	226030000	80383000	196340000	197600000	1.58108e+08	1.42959	0.214024
O75477	Erlin-1	ERLIN1	O75477	sp|O75477|ERLN1_HUMAN Erlin-1 OS=Homo sapiens OX=9606 GN=ERLIN1 PE=1 SV=2	1	10	8	8	36.8	39.171	1154200000	1446900000	1301500000	1.30087e+09	1187600000	1206300000	1096600000	1163500000	1.11806	0.205819
O75489	NADH dehydrogenase [ubiquinone] iron-sulfur protein 3, mitochondrial	NDUFS3	O75489	"sp|O75489|NDUS3_HUMAN NADH dehydrogenase [ubiquinone] iron-sulfur protein 3, mitochondrial OS=Homo sapiens OX=9606 GN=NDUFS3 PE=1 SV=1"	1	10	10	10	45.5	30.241	1634300000	2020300000	2225300000	1.95997e+09	1688000000	1462000000	1507100000	1.55237e+09	1.26257	0.094172
O75494	Serine/arginine-rich splicing factor 10	SRSF10	O75494;Q8WXF0	sp|O75494|SRS10_HUMAN Serine/arginine-rich splicing factor 10 OS=Homo sapiens OX=9606 GN=SRSF10 PE=1 SV=1;sp|Q8WXF0|SRS12_HUMAN Serine/arginine-rich splicing factor 12 OS=Homo sapiens OX=9606 GN=SRSF12 PE=2 SV=1	2	4	4	4	18.7	31.3	1056600000	1147000000	684540000	9.62713e+08	1262200000	1203800000	972590000	1.1462e+09	0.83992	0.333251
O75506	Heat shock factor-binding protein 1	HSBP1	O75506	sp|O75506|HSBP1_HUMAN Heat shock factor-binding protein 1 OS=Homo sapiens OX=9606 GN=HSBP1 PE=1 SV=1	1	4	4	4	72.4	8.5435	1258900000	1213200000	1823000000	1431700000	1437900000	1395900000	1415000000	1.41627e+09	1.0109	0.941161
O75521	Enoyl-CoA delta isomerase 2, mitochondrial	ECI2	O75521	"sp|O75521|ECI2_HUMAN Enoyl-CoA delta isomerase 2, mitochondrial OS=Homo sapiens OX=9606 GN=ECI2 PE=1 SV=4"	1	8	8	8	21.8	43.585	1461000000	1692400000	1658800000	1.60407e+09	1469100000	1440100000	1791000000	1.56673e+09	1.02383	0.793794
O75531	Barrier-to-autointegration factor	BANF1	O75531	sp|O75531|BAF_HUMAN Barrier-to-autointegration factor OS=Homo sapiens OX=9606 GN=BANF1 PE=1 SV=1	1	4	4	4	48.3	10.058	3524900000	2968800000	4849800000	3.78117e+09	3082100000	3599500000	3220700000	3.30077e+09	1.14554	0.45331
O75534	Cold shock domain-containing protein E1	CSDE1	O75534	sp|O75534|CSDE1_HUMAN Cold shock domain-containing protein E1 OS=Homo sapiens OX=9606 GN=CSDE1 PE=1 SV=2	1	29	29	29	38.5	88.884	4991300000	4899900000	5413600000	5101600000	4767900000	4762600000	3050400000	4.19363e+09	1.21651	0.200556
O75607	Nucleoplasmin-3	NPM3	O75607	sp|O75607|NPM3_HUMAN Nucleoplasmin-3 OS=Homo sapiens OX=9606 GN=NPM3 PE=1 SV=3	1	3	3	3	29.2	19.343	299120000	506430000	801890000	5.35813e+08	479590000	449030000	317670000	415430000	1.28978	0.478342
O75608	Acyl-protein thioesterase 1	LYPLA1	O75608	sp|O75608|LYPA1_HUMAN Acyl-protein thioesterase 1 OS=Homo sapiens OX=9606 GN=LYPLA1 PE=1 SV=1	1	5	5	5	35.7	24.669	1135700000	990380000	963770000	1029950000	1149700000	1172700000	1354800000	1.22573e+09	0.840272	0.0802933
O75616	GTPase Era, mitochondrial	ERAL1	O75616	"sp|O75616|ERAL1_HUMAN GTPase Era, mitochondrial OS=Homo sapiens OX=9606 GN=ERAL1 PE=1 SV=2"	1	6	6	6	20.8	48.349	479820000	474470000	538220000	4.97503e+08	556150000	547770000	282310000	4.62077e+08	1.07667	0.720369
O75663	TIP41-like protein	TIPRL	O75663	sp|O75663|TIPRL_HUMAN TIP41-like protein OS=Homo sapiens OX=9606 GN=TIPRL PE=1 SV=2	1	11	11	11	55.1	31.444	1527800000	1366000000	1853000000	1.58227e+09	1429000000	1496600000	1399600000	1.44173e+09	1.09747	0.390423
O75674	TOM1-like protein 1	TOM1L1	O75674	sp|O75674|TM1L1_HUMAN TOM1-like protein 1 OS=Homo sapiens OX=9606 GN=TOM1L1 PE=1 SV=2	1	6	6	6	17.4	52.988	326690000	375330000	379510000	360510000	262930000	317490000	367610000	316010000	1.14082	0.268466
O75688	Protein phosphatase 1B	PPM1B	O75688	sp|O75688|PPM1B_HUMAN Protein phosphatase 1B OS=Homo sapiens OX=9606 GN=PPM1B PE=1 SV=1	1	14	11	14	39.9	52.642	1685700000	1343000000	1443100000	1490600000	1610800000	1880200000	2570500000	2020500000	0.737738	0.155597
O75691	Small subunit processome component 20 homolog	UTP20	O75691	sp|O75691|UTP20_HUMAN Small subunit processome component 20 homolog OS=Homo sapiens OX=9606 GN=UTP20 PE=1 SV=3	1	31	31	31	12.5	318.38	1204600000	1363300000	1111700000	1.22653e+09	1302900000	1368600000	1448600000	1.37337e+09	0.893085	0.157935
O75695	Protein XRP2	RP2	O75695	sp|O75695|XRP2_HUMAN Protein XRP2 OS=Homo sapiens OX=9606 GN=RP2 PE=1 SV=4	1	2	2	2	5.1	39.641	79987000	149010000	97851000	1.08949e+08	56604000	96274000	92212000	8.16967e+07	1.33358	0.323441
O75718	Cartilage-associated protein	CRTAP	O75718	sp|O75718|CRTAP_HUMAN Cartilage-associated protein OS=Homo sapiens OX=9606 GN=CRTAP PE=1 SV=1	1	2	2	2	3.7	46.561	817570000	963570000	745510000	8.42217e+08	33912000	652360000	655780000	4.47351e+08	1.88268	0.142161
O75746	Calcium-binding mitochondrial carrier protein Aralar1	SLC25A12	O75746	sp|O75746|CMC1_HUMAN Calcium-binding mitochondrial carrier protein Aralar1 OS=Homo sapiens OX=9606 GN=SLC25A12 PE=1 SV=2	1	8	3	3	13.1	74.761	50070000	72321000	81661000	6.80173e+07	116460000	71464000	80176000	8.93667e+07	0.761104	0.269327
O75787	Renin receptor	ATP6AP2	O75787	sp|O75787|RENR_HUMAN Renin receptor OS=Homo sapiens OX=9606 GN=ATP6AP2 PE=1 SV=2	1	2	2	2	5.4	39.008	220550000	194160000		207355000	199710000	128870000		164290000	1.26213	0.37263
O75794	Cell division cycle protein 123 homolog	CDC123	O75794	sp|O75794|CD123_HUMAN Cell division cycle protein 123 homolog OS=Homo sapiens OX=9606 GN=CDC123 PE=1 SV=1	1	3	3	3	10.7	39.134	127450000	239760000	61480000	1.42897e+08	231270000	300750000	135560000	2.22527e+08	0.642155	0.323156
O75822	Eukaryotic translation initiation factor 3 subunit J	EIF3J	O75822	sp|O75822|EIF3J_HUMAN Eukaryotic translation initiation factor 3 subunit J OS=Homo sapiens OX=9606 GN=EIF3J PE=1 SV=2	1	10	10	10	45.3	29.062	2263600000	2153800000	2046600000	2.15467e+09	2111000000	1898700000	1980400000	1996700000	1.07911	0.147131
O75874	Isocitrate dehydrogenase [NADP] cytoplasmic	IDH1	O75874	sp|O75874|IDHC_HUMAN Isocitrate dehydrogenase [NADP] cytoplasmic OS=Homo sapiens OX=9606 GN=IDH1 PE=1 SV=2	1	21	20	21	57	46.659	6301200000	6155800000	5564200000	6.00707e+09	6474000000	6816000000	8072200000	7.12073e+09	0.843602	0.106107
O75879	Glutamyl-tRNA(Gln) amidotransferase subunit B, mitochondrial	GATB	O75879	"sp|O75879|GATB_HUMAN Glutamyl-tRNA(Gln) amidotransferase subunit B, mitochondrial OS=Homo sapiens OX=9606 GN=GATB PE=1 SV=1"	1	3	3	3	6.6	61.863	107910000	89196000	149810000	1.15639e+08		119040000	131510000	125275000	0.923079	0.710389
O75884	Putative hydrolase RBBP9	RBBP9	O75884	sp|O75884|RBBP9_HUMAN Putative hydrolase RBBP9 OS=Homo sapiens OX=9606 GN=RBBP9 PE=1 SV=2	1	5	5	5	41.4	21	661440000	820630000	717200000	733090000	346110000	631470000	706260000	561280000	1.3061	0.223021
O75886	Signal transducing adapter molecule 2	STAM2	O75886	sp|O75886|STAM2_HUMAN Signal transducing adapter molecule 2 OS=Homo sapiens OX=9606 GN=STAM2 PE=1 SV=1	1	7	5	7	15.4	58.164	915520000	897860000	1001800000	9.38393e+08	651450000	582440000	918890000	7.17593e+08	1.3077	0.109219
O75915	PRA1 family protein 3	ARL6IP5	O75915	sp|O75915|PRAF3_HUMAN PRA1 family protein 3 OS=Homo sapiens OX=9606 GN=ARL6IP5 PE=1 SV=1	1	5	5	5	28.2	21.614	1000700000	962010000	1255600000	1072770000	1063400000	1177300000	1273000000	1.17123e+09	0.915932	0.422224
O75934	Pre-mRNA-splicing factor SPF27	BCAS2	O75934	sp|O75934|SPF27_HUMAN Pre-mRNA-splicing factor SPF27 OS=Homo sapiens OX=9606 GN=BCAS2 PE=1 SV=1	1	9	9	9	65.8	26.131	795420000	1001900000	1189400000	9.95573e+08	878670000	794780000	921750000	8.65067e+08	1.15086	0.336967
O75935	Dynactin subunit 3	DCTN3	O75935	sp|O75935|DCTN3_HUMAN Dynactin subunit 3 OS=Homo sapiens OX=9606 GN=DCTN3 PE=1 SV=1	1	7	7	7	31.2	21.119	901210000	652630000	932080000	828640000	772490000	786550000	846200000	8.01747e+08	1.03354	0.782973
O75937	DnaJ homolog subfamily C member 8	DNAJC8	O75937	sp|O75937|DNJC8_HUMAN DnaJ homolog subfamily C member 8 OS=Homo sapiens OX=9606 GN=DNAJC8 PE=1 SV=2	1	11	11	11	42.3	29.841	2945500000	2276600000	3022800000	2748300000	2618100000	2289700000	2617600000	2.50847e+09	1.09561	0.41004
O75940	Survival of motor neuron-related-splicing factor 30	SMNDC1	O75940	sp|O75940|SPF30_HUMAN Survival of motor neuron-related-splicing factor 30 OS=Homo sapiens OX=9606 GN=SMNDC1 PE=1 SV=1	1	7	7	7	46.2	26.711	1113000000	1199500000	1063400000	1125300000	1144300000	941980000	1001400000	1.02923e+09	1.09335	0.253065
O75955	Flotillin-1	FLOT1	O75955	sp|O75955|FLOT1_HUMAN Flotillin-1 OS=Homo sapiens OX=9606 GN=FLOT1 PE=1 SV=3	1	13	13	13	40	47.355	1776400000	1850000000	1737600000	1788000000	1466600000	1282400000	1769500000	1.50617e+09	1.18712	0.12533
O75962	Triple functional domain protein	TRIO	O75962	sp|O75962|TRIO_HUMAN Triple functional domain protein OS=Homo sapiens OX=9606 GN=TRIO PE=1 SV=2	1	9	9	9	4.2	346.9	257580000	111910000	244210000	2.04567e+08	214230000	224980000	354920000	264710000	0.772795	0.40619
O75964	ATP synthase subunit g, mitochondrial	ATP5MG	O75964	"sp|O75964|ATP5L_HUMAN ATP synthase subunit g, mitochondrial OS=Homo sapiens OX=9606 GN=ATP5MG PE=1 SV=3"	1	4	4	4	44.7	11.428	1575000000	1920900000	2275500000	1923800000	1417700000	1512300000	1753000000	1561000000	1.23242	0.182946
O76003	Glutaredoxin-3	GLRX3	O76003	sp|O76003|GLRX3_HUMAN Glutaredoxin-3 OS=Homo sapiens OX=9606 GN=GLRX3 PE=1 SV=2	1	13	13	13	49	37.432	13151000000	14078000000	14184000000	1.38043e+10	13507000000	13215000000	12237000000	1.29863e+10	1.06299	0.180658
O76024	Wolframin	WFS1	O76024	sp|O76024|WFS1_HUMAN Wolframin OS=Homo sapiens OX=9606 GN=WFS1 PE=1 SV=2	1	5	5	5	6.1	100.29	331290000	334860000	333910000	3.33353e+08	412870000	337210000	300370000	350150000	0.95203	0.638846
O76071	Probable cytosolic iron-sulfur protein assembly protein CIAO1	CIAO1	O76071	sp|O76071|CIAO1_HUMAN Probable cytosolic iron-sulfur protein assembly protein CIAO1 OS=Homo sapiens OX=9606 GN=CIAO1 PE=1 SV=1	1	7	7	7	32.2	37.84	775490000	620250000	706620000	7.00787e+08	761100000	818950000	702900000	7.60983e+08	0.920896	0.343131
O94760	N(G),N(G)-dimethylarginine dimethylaminohydrolase 1	DDAH1	O94760	"sp|O94760|DDAH1_HUMAN N(G),N(G)-dimethylarginine dimethylaminohydrolase 1 OS=Homo sapiens OX=9606 GN=DDAH1 PE=1 SV=3"	1	13	12	13	59.6	31.121	2162700000	1962500000	2166700000	2097300000	1572300000	1332800000	2075900000	1.66033e+09	1.26318	0.129175
O94763	Unconventional prefoldin RPB5 interactor 1	URI1	O94763	sp|O94763|RMP_HUMAN Unconventional prefoldin RPB5 interactor 1 OS=Homo sapiens OX=9606 GN=URI1 PE=1 SV=3	1	5	5	5	15.5	59.832	179070000	163760000	283800000	2.08877e+08	186400000	153310000	180900000	1.73537e+08	1.20365	0.417041
O94826	Mitochondrial import receptor subunit TOM70	TOMM70	O94826	sp|O94826|TOM70_HUMAN Mitochondrial import receptor subunit TOM70 OS=Homo sapiens OX=9606 GN=TOMM70 PE=1 SV=1	1	16	16	16	42.8	67.454	2633200000	2747800000	3093000000	2.82467e+09	2134500000	2190900000	2831800000	2.38573e+09	1.18398	0.170295
O94855	Protein transport protein Sec24D	SEC24D	O94855	sp|O94855|SC24D_HUMAN Protein transport protein Sec24D OS=Homo sapiens OX=9606 GN=SEC24D PE=1 SV=2	1	4	4	4	4.7	113.01	118390000	118510000	99173000	1.12024e+08	111460000		120450000	115955000	0.966102	0.690132
O94874	E3 UFM1-protein ligase 1	UFL1	O94874	sp|O94874|UFL1_HUMAN E3 UFM1-protein ligase 1 OS=Homo sapiens OX=9606 GN=UFL1 PE=1 SV=2	1	8	8	8	12.6	89.594	529580000	437900000	407050000	4.58177e+08	422270000	309490000	521480000	4.17747e+08	1.09678	0.601693
O94880	PHD finger protein 14	PHF14	O94880	sp|O94880|PHF14_HUMAN PHD finger protein 14 OS=Homo sapiens OX=9606 GN=PHF14 PE=1 SV=2	1	2	2	2	2.4	100.05	63814000	41760000	59496000	5.50233e+07	64463000	65962000		65212500	0.843754	0.327452
O94888	UBX domain-containing protein 7	UBXN7	O94888	sp|O94888|UBXN7_HUMAN UBX domain-containing protein 7 OS=Homo sapiens OX=9606 GN=UBXN7 PE=1 SV=2	1	6	6	6	15.3	54.862	495290000	204290000	351240000	3.50273e+08	197300000	194910000	270070000	220760000	1.58667	0.213157
O94901	SUN domain-containing protein 1	SUN1	O94901	sp|O94901|SUN1_HUMAN SUN domain-containing protein 1 OS=Homo sapiens OX=9606 GN=SUN1 PE=1 SV=3	1	9	9	9	15	90.063	619430000	577070000	818850000	6.71783e+08	509540000	389560000	445280000	4.48127e+08	1.49909	0.0529547
O94903	Pyridoxal phosphate homeostasis protein	PLPBP	O94903	sp|O94903|PLPHP_HUMAN Pyridoxal phosphate homeostasis protein OS=Homo sapiens OX=9606 GN=PLPBP PE=1 SV=1	1	4	4	4	20.7	30.344	233780000	225140000	324300000	2.61073e+08	210050000	218660000	242280000	2.23663e+08	1.16726	0.322115
O94906	Pre-mRNA-processing factor 6	PRPF6	O94906	sp|O94906|PRP6_HUMAN Pre-mRNA-processing factor 6 OS=Homo sapiens OX=9606 GN=PRPF6 PE=1 SV=1	1	24	24	24	31.5	106.92	2185800000	2367500000	2613300000	2.38887e+09	2473100000	2080400000	2303200000	2.28557e+09	1.0452	0.572207
O94915	Protein furry homolog-like	FRYL	O94915	sp|O94915|FRYL_HUMAN Protein furry homolog-like OS=Homo sapiens OX=9606 GN=FRYL PE=1 SV=2	1	6	5	6	2.8	339.59	149570000	139710000	193690000	160990000	184260000	187230000	160930000	1.77473e+08	0.907122	0.424726
O94973	AP-2 complex subunit alpha-2	AP2A2	O94973	sp|O94973|AP2A2_HUMAN AP-2 complex subunit alpha-2 OS=Homo sapiens OX=9606 GN=AP2A2 PE=1 SV=2	1	25	17	17	36.8	103.96	1475200000	1423800000	1533800000	1477600000	1548300000	1530300000	1825700000	1.63477e+09	0.90386	0.193784
O94979	Protein transport protein Sec31A	SEC31A	O94979	sp|O94979|SC31A_HUMAN Protein transport protein Sec31A OS=Homo sapiens OX=9606 GN=SEC31A PE=1 SV=3	1	26	26	26	25.8	133.01	3529900000	3526600000	4060400000	3.70563e+09	3662600000	3719600000	4509600000	3.96393e+09	0.934837	0.472312
O95071	E3 ubiquitin-protein ligase UBR5	UBR5	O95071	sp|O95071|UBR5_HUMAN E3 ubiquitin-protein ligase UBR5 OS=Homo sapiens OX=9606 GN=UBR5 PE=1 SV=2	1	7	7	7	3.4	309.35	404100000	787300000	323280000	5.04893e+08	291220000	304240000		297730000	1.69581	0.343987
O95139	NADH dehydrogenase [ubiquinone] 1 beta subcomplex subunit 6	NDUFB6	O95139	sp|O95139|NDUB6_HUMAN NADH dehydrogenase [ubiquinone] 1 beta subcomplex subunit 6 OS=Homo sapiens OX=9606 GN=NDUFB6 PE=1 SV=3	1	2	2	2	24.2	15.489	272420000	231100000	337750000	2.80423e+08	213610000	276530000	338930000	2.76357e+08	1.01472	0.936118
O95155	Ubiquitin conjugation factor E4 B	UBE4B	O95155	sp|O95155|UBE4B_HUMAN Ubiquitin conjugation factor E4 B OS=Homo sapiens OX=9606 GN=UBE4B PE=1 SV=1	1	5	5	5	6.9	146.18	266740000	252500000	271350000	263530000	265450000	345800000	266320000	2.92523e+08	0.900885	0.3471
O95169	NADH dehydrogenase [ubiquinone] 1 beta subcomplex subunit 8, mitochondrial	NDUFB8	O95169	"sp|O95169|NDUB8_HUMAN NADH dehydrogenase [ubiquinone] 1 beta subcomplex subunit 8, mitochondrial OS=Homo sapiens OX=9606 GN=NDUFB8 PE=1 SV=1"	1	3	3	3	21.5	21.766	167510000	170260000	141390000	159720000	119590000	143690000	106610000	1.23297e+08	1.29541	0.062725
O95183	Vesicle-associated membrane protein 5	VAMP5	O95183	sp|O95183|VAMP5_HUMAN Vesicle-associated membrane protein 5 OS=Homo sapiens OX=9606 GN=VAMP5 PE=1 SV=1	1	2	2	2	17.2	12.805	121910000	155070000	107700000	1.28227e+08	235380000	101070000	248040000	194830000	0.658146	0.246231
O95197	Reticulon-3	RTN3	O95197	sp|O95197|RTN3_HUMAN Reticulon-3 OS=Homo sapiens OX=9606 GN=RTN3 PE=1 SV=2	1	2	2	2	4.8	112.61	1306800000	1442600000	1159300000	1302900000	1290900000	1306600000	1324200000	1.30723e+09	0.996685	0.960566
O95218	Zinc finger Ran-binding domain-containing protein 2	ZRANB2	O95218	sp|O95218|ZRAB2_HUMAN Zinc finger Ran-binding domain-containing protein 2 OS=Homo sapiens OX=9606 GN=ZRANB2 PE=1 SV=2	1	6	6	6	17.3	37.404	492050000	523210000	875970000	630410000	719400000	539960000	123030000	4.60797e+08	1.36809	0.474903
O95239	Chromosome-associated kinesin KIF4A	KIF4A	O95239;Q2VIQ3;Q6ZMV9	sp|O95239|KIF4A_HUMAN Chromosome-associated kinesin KIF4A OS=Homo sapiens OX=9606 GN=KIF4A PE=1 SV=3	3	14	13	14	12.8	139.88	702160000	601770000	1032300000	7.78743e+08	419850000	414460000		417155000	1.8668	0.120305
O95251	Histone acetyltransferase KAT7	KAT7	O95251	sp|O95251|KAT7_HUMAN Histone acetyltransferase KAT7 OS=Homo sapiens OX=9606 GN=KAT7 PE=1 SV=1	1	2	2	2	5.7	70.642	34202000	25231000	119510000	5.96477e+07	64510000	60264000	55779000	6.01843e+07	0.991083	0.98665
O95292	Vesicle-associated membrane protein-associated protein B/C	VAPB	O95292	sp|O95292|VAPB_HUMAN Vesicle-associated membrane protein-associated protein B/C OS=Homo sapiens OX=9606 GN=VAPB PE=1 SV=3	1	8	7	7	38.3	27.228	2803600000	2825300000	3705700000	3.11153e+09	2216900000	1875000000	2648200000	2246700000	1.38494	0.0806759
O95295	SNARE-associated protein Snapin	SNAPIN	O95295	sp|O95295|SNAPN_HUMAN SNARE-associated protein Snapin OS=Homo sapiens OX=9606 GN=SNAPIN PE=1 SV=1	1	2	2	2	17.6	14.874	333930000	272140000	388670000	331580000	170550000	250660000	263710000	2.28307e+08	1.45234	0.0811161
O95302	Peptidyl-prolyl cis-trans isomerase FKBP9	FKBP9	O95302;Q75LS8	sp|O95302|FKBP9_HUMAN Peptidyl-prolyl cis-trans isomerase FKBP9 OS=Homo sapiens OX=9606 GN=FKBP9 PE=1 SV=2	2	15	14	14	31.9	63.083	1470300000	1385400000	1420200000	1425300000	1424600000	1643600000	1463100000	1.51043e+09	0.943636	0.301719
O95336	6-phosphogluconolactonase	PGLS	O95336	sp|O95336|6PGL_HUMAN 6-phosphogluconolactonase OS=Homo sapiens OX=9606 GN=PGLS PE=1 SV=2	1	12	12	12	81	27.547	2641800000	3263300000	3319600000	3074900000	3340500000	3203300000	3397800000	3.31387e+09	0.927889	0.347491
O95340	Bifunctional 3-phosphoadenosine 5-phosphosulfate synthase 2	PAPSS2	O95340	sp|O95340|PAPS2_HUMAN Bifunctional 3-phosphoadenosine 5-phosphosulfate synthase 2 OS=Homo sapiens OX=9606 GN=PAPSS2 PE=1 SV=2	1	20	19	20	38.6	69.5	2176700000	2225400000	2408100000	2.27007e+09	2093300000	1785700000	2177000000	2.01867e+09	1.12454	0.143136
O95352	Ubiquitin-like modifier-activating enzyme ATG7	ATG7	O95352	sp|O95352|ATG7_HUMAN Ubiquitin-like modifier-activating enzyme ATG7 OS=Homo sapiens OX=9606 GN=ATG7 PE=1 SV=1	1	2	2	2	4.1	77.959	92938000	111670000	114620000	1.06409e+08	84972000	110710000	95811000	9.71643e+07	1.09515	0.411267
O95372	Acyl-protein thioesterase 2	LYPLA2	O95372	sp|O95372|LYPA2_HUMAN Acyl-protein thioesterase 2 OS=Homo sapiens OX=9606 GN=LYPLA2 PE=1 SV=1	1	8	8	8	52.4	24.737	2271600000	2071400000	2178200000	2.17373e+09	2454000000	2417600000	2917600000	2596400000	0.83721	0.0688396
O95373	Importin-7	IPO7	O95373	sp|O95373|IPO7_HUMAN Importin-7 OS=Homo sapiens OX=9606 GN=IPO7 PE=1 SV=1	1	24	23	24	32.3	119.52	11882000000	12120000000	13408000000	12470000000	11161000000	11849000000	9837800000	1.09493e+10	1.13889	0.114925
O95379	Tumor necrosis factor alpha-induced protein 8	TNFAIP8	O95379	sp|O95379|TFIP8_HUMAN Tumor necrosis factor alpha-induced protein 8 OS=Homo sapiens OX=9606 GN=TNFAIP8 PE=1 SV=1	1	3	3	3	15.2	23.003		243830000	18854000	131342000	159100000	158890000		158995000	0.826076	0.82874
O95394	Phosphoacetylglucosamine mutase	PGM3	O95394	sp|O95394|AGM1_HUMAN Phosphoacetylglucosamine mutase OS=Homo sapiens OX=9606 GN=PGM3 PE=1 SV=1	1	13	13	13	26.2	59.851	1289800000	1166900000	1285800000	1247500000	1292200000	1213200000	1328400000	1.27793e+09	0.976186	0.594876
O95399	Urotensin-2	UTS2	O95399	sp|O95399|UTS2_HUMAN Urotensin-2 OS=Homo sapiens OX=9606 GN=UTS2 PE=1 SV=1	1	1	1	1	6.5	14.295	2305600000	1859100000	1847900000	2004200000	2893500000	2501800000	2211500000	2535600000	0.790424	0.0992909
O95400	CD2 antigen cytoplasmic tail-binding protein 2	CD2BP2	O95400	sp|O95400|CD2B2_HUMAN CD2 antigen cytoplasmic tail-binding protein 2 OS=Homo sapiens OX=9606 GN=CD2BP2 PE=1 SV=1	1	4	4	4	13.5	37.646	457000000	460840000	471010000	462950000	514160000	426760000	501130000	4.80683e+08	0.963108	0.55472
O95406	Protein cornichon homolog 1	CNIH1	O95406	sp|O95406|CNIH1_HUMAN Protein cornichon homolog 1 OS=Homo sapiens OX=9606 GN=CNIH1 PE=1 SV=1	1	1	1	1	17.4	16.699	107620000	168330000	169360000	1.48437e+08		172810000	119860000	146335000	1.01436	0.953112
O95415	Brain protein I3	BRI3	O95415	sp|O95415|BRI3_HUMAN Brain protein I3 OS=Homo sapiens OX=9606 GN=BRI3 PE=1 SV=1	1	1	1	1	12.8	13.645		76104000	79935000	78019500		79253000	81754000	80503500	0.969144	0.390987
O95436	Sodium-dependent phosphate transport protein 2B	SLC34A2	O95436	sp|O95436|NPT2B_HUMAN Sodium-dependent phosphate transport protein 2B OS=Homo sapiens OX=9606 GN=SLC34A2 PE=1 SV=3	1	5	5	5	8.8	75.759	248610000	253000000	126190000	2.09267e+08	308360000	430970000	1136400000	6.25243e+08	0.334696	0.186668
O95453	Poly(A)-specific ribonuclease PARN	PARN	O95453	sp|O95453|PARN_HUMAN Poly(A)-specific ribonuclease PARN OS=Homo sapiens OX=9606 GN=PARN PE=1 SV=1	1	7	7	7	12.5	73.45	217310000	158850000	236690000	2.04283e+08	159480000	184510000	208390000	1.84127e+08	1.10947	0.501672
O95456	Proteasome assembly chaperone 1	PSMG1	O95456	sp|O95456|PSMG1_HUMAN Proteasome assembly chaperone 1 OS=Homo sapiens OX=9606 GN=PSMG1 PE=1 SV=1	1	5	5	5	18.8	32.854	481380000	622490000	355290000	4.86387e+08	731730000	659860000	513850000	6.35147e+08	0.765786	0.212266
O95470	Sphingosine-1-phosphate lyase 1	SGPL1	O95470	sp|O95470|SGPL1_HUMAN Sphingosine-1-phosphate lyase 1 OS=Homo sapiens OX=9606 GN=SGPL1 PE=1 SV=3	1	9	9	9	19.4	63.523	371870000	432270000	389480000	3.97873e+08	493720000	379170000	458510000	443800000	0.896515	0.296982
O95478	Ribosome biogenesis protein NSA2 homolog	NSA2	O95478	sp|O95478|NSA2_HUMAN Ribosome biogenesis protein NSA2 homolog OS=Homo sapiens OX=9606 GN=NSA2 PE=1 SV=1	1	6	6	6	25.4	30.065	336980000	214180000	425890000	3.25683e+08	293620000	276760000	385540000	318640000	1.0221	0.924768
O95479	GDH/6PGL endoplasmic bifunctional protein	H6PD	O95479	sp|O95479|G6PE_HUMAN GDH/6PGL endoplasmic bifunctional protein OS=Homo sapiens OX=9606 GN=H6PD PE=1 SV=2	1	3	3	3	4.4	88.892	174310000	257340000	382470000	2.71373e+08		173330000	198000000	185665000	1.46163	0.355496
O95486	Protein transport protein Sec24A	SEC24A	O95486	sp|O95486|SC24A_HUMAN Protein transport protein Sec24A OS=Homo sapiens OX=9606 GN=SEC24A PE=1 SV=2	1	4	4	4	4.5	119.75	182440000	228110000	253870000	2.21473e+08	129240000	181250000	185630000	1.65373e+08	1.33923	0.112295
O95487	Protein transport protein Sec24B	SEC24B	O95487	sp|O95487|SC24B_HUMAN Protein transport protein Sec24B OS=Homo sapiens OX=9606 GN=SEC24B PE=1 SV=2	1	6	6	6	8.8	137.42	286330000	462550000	190700000	3.13193e+08	321720000	377540000	531690000	4.10317e+08	0.763297	0.392382
O95490	Adhesion G protein-coupled receptor L2	ADGRL2	O95490	sp|O95490|AGRL2_HUMAN Adhesion G protein-coupled receptor L2 OS=Homo sapiens OX=9606 GN=ADGRL2 PE=1 SV=2	1	2	2	2	1.7	163.35	118580000	82639000	120560000	1.0726e+08		83486000	77174000	80330000	1.33524	0.192635
O95571	Persulfide dioxygenase ETHE1, mitochondrial	ETHE1	O95571	"sp|O95571|ETHE1_HUMAN Persulfide dioxygenase ETHE1, mitochondrial OS=Homo sapiens OX=9606 GN=ETHE1 PE=1 SV=2"	1	7	7	7	40.6	27.873	734820000	824120000	992200000	850380000	775420000	902330000	1185400000	9.54383e+08	0.891026	0.506624
O95573	Long-chain-fatty-acid--CoA ligase 3	ACSL3	O95573	sp|O95573|ACSL3_HUMAN Long-chain-fatty-acid--CoA ligase 3 OS=Homo sapiens OX=9606 GN=ACSL3 PE=1 SV=3	1	23	21	21	42.5	80.419	3046200000	3509700000	4678100000	3.74467e+09	4080500000	4627600000	4243500000	4317200000	0.867383	0.325996
O95602	DNA-directed RNA polymerase I subunit RPA1	POLR1A	O95602	sp|O95602|RPA1_HUMAN DNA-directed RNA polymerase I subunit RPA1 OS=Homo sapiens OX=9606 GN=POLR1A PE=1 SV=2	1	19	19	19	14.1	194.81	1161900000	925300000	1388300000	1158500000	933980000	983960000	773880000	8.97273e+08	1.29113	0.152157
O95630	STAM-binding protein	STAMBP	O95630	sp|O95630|STABP_HUMAN STAM-binding protein OS=Homo sapiens OX=9606 GN=STAMBP PE=1 SV=1	1	7	7	7	20.3	48.076	684440000	656280000	695570000	6.78763e+08	429210000	328960000	904790000	554320000	1.2245	0.522979
O95639	Cleavage and polyadenylation specificity factor subunit 4	CPSF4	O95639	sp|O95639|CPSF4_HUMAN Cleavage and polyadenylation specificity factor subunit 4 OS=Homo sapiens OX=9606 GN=CPSF4 PE=1 SV=1	1	2	2	2	8.9	30.255	149680000	200860000	190030000	180190000	170260000	117860000	206610000	164910000	1.09266	0.638419
O95674	Phosphatidate cytidylyltransferase 2	CDS2	O95674	sp|O95674|CDS2_HUMAN Phosphatidate cytidylyltransferase 2 OS=Homo sapiens OX=9606 GN=CDS2 PE=1 SV=1	1	4	4	4	13.5	51.417	108310000	156920000	268300000	1.77843e+08	216440000	165100000	215590000	1.99043e+08	0.893491	0.695103
O95716	Ras-related protein Rab-3D	RAB3D	O95716	sp|O95716|RAB3D_HUMAN Ras-related protein Rab-3D OS=Homo sapiens OX=9606 GN=RAB3D PE=1 SV=1	1	4	2	2	15.5	24.267	138180000	152750000	146580000	1.45837e+08	167230000	171400000	147750000	1.62127e+08	0.899523	0.125245
O95721	Synaptosomal-associated protein 29	SNAP29	O95721	sp|O95721|SNP29_HUMAN Synaptosomal-associated protein 29 OS=Homo sapiens OX=9606 GN=SNAP29 PE=1 SV=1	1	2	2	2	7.8	28.97	72952000	54130000	5798100	4.42934e+07	101950000	42677000	40866000	61831000	0.716362	0.569414
O95747	Serine/threonine-protein kinase OSR1	OXSR1	O95747	sp|O95747|OXSR1_HUMAN Serine/threonine-protein kinase OSR1 OS=Homo sapiens OX=9606 GN=OXSR1 PE=1 SV=1	1	9	7	9	22.2	58.022	963620000	781190000	820510000	8.55107e+08	931900000	814890000	825680000	857490000	0.997221	0.973261
O95758	Polypyrimidine tract-binding protein 3	PTBP3	O95758	sp|O95758|PTBP3_HUMAN Polypyrimidine tract-binding protein 3 OS=Homo sapiens OX=9606 GN=PTBP3 PE=1 SV=2	1	10	7	7	22.8	59.689	1230000000	1177100000	1386400000	1264500000	959520000	1117000000	1369700000	1148740000	1.10077	0.439466
O95772	STARD3 N-terminal-like protein	STARD3NL	O95772	sp|O95772|STR3N_HUMAN STARD3 N-terminal-like protein OS=Homo sapiens OX=9606 GN=STARD3NL PE=1 SV=1	1	3	3	3	14.5	26.654	216430000	217650000	79585000	1.71222e+08	308460000	182610000	273560000	2.54877e+08	0.671782	0.230611
O95777	U6 snRNA-associated Sm-like protein LSm8	LSM8	O95777	sp|O95777|LSM8_HUMAN U6 snRNA-associated Sm-like protein LSm8 OS=Homo sapiens OX=9606 GN=LSM8 PE=1 SV=3	1	5	5	5	54.2	10.403	709750000	445390000	585850000	580330000	429240000	351040000	487550000	422610000	1.37321	0.140568
O95782	AP-2 complex subunit alpha-1	AP2A1	O95782	sp|O95782|AP2A1_HUMAN AP-2 complex subunit alpha-1 OS=Homo sapiens OX=9606 GN=AP2A1 PE=1 SV=3	1	29	21	29	39.1	107.54	3821300000	4140800000	4162800000	4.04163e+09	3692400000	3831200000	4143500000	3.88903e+09	1.03924	0.427848
O95786	Probable ATP-dependent RNA helicase DDX58	DDX58	O95786	sp|O95786|DDX58_HUMAN Probable ATP-dependent RNA helicase DDX58 OS=Homo sapiens OX=9606 GN=DDX58 PE=1 SV=2	1	4	4	4	3.7	106.6	76183000	101410000	165490000	114361000	113560000	100200000	77685000	9.71483e+07	1.17718	0.579327
O95816	BAG family molecular chaperone regulator 2	BAG2	O95816	sp|O95816|BAG2_HUMAN BAG family molecular chaperone regulator 2 OS=Homo sapiens OX=9606 GN=BAG2 PE=1 SV=1	1	7	7	7	44.1	23.772	1166200000	1885200000	1777300000	1.60957e+09	1442900000	1608300000	1660600000	1570600000	1.02481	0.875443
O95817	BAG family molecular chaperone regulator 3	BAG3	O95817	sp|O95817|BAG3_HUMAN BAG family molecular chaperone regulator 3 OS=Homo sapiens OX=9606 GN=BAG3 PE=1 SV=3	1	20	20	20	53.6	61.594	3461700000	3121300000	3761600000	3448200000	4141700000	4636800000	3668300000	4.14893e+09	0.831105	0.104806
O95819	Mitogen-activated protein kinase kinase kinase kinase 4	MAP4K4	O95819;Q9UKE5	sp|O95819|M4K4_HUMAN Mitogen-activated protein kinase kinase kinase kinase 4 OS=Homo sapiens OX=9606 GN=MAP4K4 PE=1 SV=2	2	7	4	7	7.9	142.1	234130000	113820000	255770000	201240000	389720000	349850000	129350000	289640000	0.694794	0.392074
O95831	Apoptosis-inducing factor 1, mitochondrial	AIFM1	O95831	"sp|O95831|AIFM1_HUMAN Apoptosis-inducing factor 1, mitochondrial OS=Homo sapiens OX=9606 GN=AIFM1 PE=1 SV=1"	1	15	15	15	32.5	66.9	2675000000	3040200000	3109900000	2941700000	2418100000	2445400000	3231500000	2.69833e+09	1.09019	0.461161
O95834	Echinoderm microtubule-associated protein-like 2	EML2	O95834	sp|O95834|EMAL2_HUMAN Echinoderm microtubule-associated protein-like 2 OS=Homo sapiens OX=9606 GN=EML2 PE=1 SV=1	1	4	4	4	8.2	70.678	149570000	173620000	71684000	1.31625e+08	76131000	61000000	117870000	8.50003e+07	1.54852	0.255372
O95865	N(G),N(G)-dimethylarginine dimethylaminohydrolase 2	DDAH2	O95865	"sp|O95865|DDAH2_HUMAN N(G),N(G)-dimethylarginine dimethylaminohydrolase 2 OS=Homo sapiens OX=9606 GN=DDAH2 PE=1 SV=1"	1	5	4	4	25.6	29.644	179830000		175450000	177640000		111490000	296960000	204225000	0.869825	0.801383
O95881	Thioredoxin domain-containing protein 12	TXNDC12	O95881	sp|O95881|TXD12_HUMAN Thioredoxin domain-containing protein 12 OS=Homo sapiens OX=9606 GN=TXNDC12 PE=1 SV=1	1	6	6	6	40.1	19.206	1985300000	2477400000	2810200000	2424300000	2477000000	2244400000	2466400000	2.39593e+09	1.01184	0.91557
O95905	Protein ecdysoneless homolog	ECD	O95905	sp|O95905|ECD_HUMAN Protein ecdysoneless homolog OS=Homo sapiens OX=9606 GN=ECD PE=1 SV=1	1	4	4	4	8.7	72.757	81413000	74663000		78038000	86423000	105720000	68242000	86795000	0.899107	0.580928
O95983	Methyl-CpG-binding domain protein 3	MBD3	O95983	sp|O95983|MBD3_HUMAN Methyl-CpG-binding domain protein 3 OS=Homo sapiens OX=9606 GN=MBD3 PE=1 SV=1	1	5	5	5	22.3	32.844	405910000	416440000	395870000	4.06073e+08	358520000	314150000	185560000	2.86077e+08	1.41946	0.0830647
O95989	Diphosphoinositol polyphosphate phosphohydrolase 1	NUDT3	O95989	sp|O95989|NUDT3_HUMAN Diphosphoinositol polyphosphate phosphohydrolase 1 OS=Homo sapiens OX=9606 GN=NUDT3 PE=1 SV=1	1	1	1	1	11.6	19.471	67483000	90382000	73536000	7.71337e+07		68451000	101120000	84785500	0.909751	0.646148
O96000	NADH dehydrogenase [ubiquinone] 1 beta subcomplex subunit 10	NDUFB10	O96000	sp|O96000|NDUBA_HUMAN NADH dehydrogenase [ubiquinone] 1 beta subcomplex subunit 10 OS=Homo sapiens OX=9606 GN=NDUFB10 PE=1 SV=3	1	5	5	5	34.9	20.776	1007000000	1019500000	655550000	8.94017e+08	689380000	660890000	820690000	7.23653e+08	1.23542	0.257235
O96005	Cleft lip and palate transmembrane protein 1	CLPTM1	O96005	sp|O96005|CLPT1_HUMAN Cleft lip and palate transmembrane protein 1 OS=Homo sapiens OX=9606 GN=CLPTM1 PE=1 SV=1	1	6	6	6	8.4	76.096	444660000	367400000	469970000	4.27343e+08	186390000	691450000	273750000	3.83863e+08	1.11327	0.797881
O96007	Molybdopterin synthase catalytic subunit	MOCS2	O96007	sp|O96007|MOC2B_HUMAN Molybdopterin synthase catalytic subunit OS=Homo sapiens OX=9606 GN=MOCS2 PE=1 SV=1	1	1	1	1	10.6	20.944	60716000	46446000		53581000	36720000	42619000	44092000	4.11437e+07	1.30229	0.132512
O96008	Mitochondrial import receptor subunit TOM40 homolog	TOMM40	O96008	sp|O96008|TOM40_HUMAN Mitochondrial import receptor subunit TOM40 homolog OS=Homo sapiens OX=9606 GN=TOMM40 PE=1 SV=1	1	7	7	7	37.1	37.893	1758800000	1738600000	1344800000	1.61407e+09	1432400000	1546200000	1873400000	1.61733e+09	0.99798	0.987022
O96013	Serine/threonine-protein kinase PAK 4	PAK4	O96013	sp|O96013|PAK4_HUMAN Serine/threonine-protein kinase PAK 4 OS=Homo sapiens OX=9606 GN=PAK4 PE=1 SV=1	1	4	4	4	7.8	64.071	168840000	151080000	240820000	1.86913e+08	106110000	113460000	214620000	144730000	1.29146	0.396639
O96019	Actin-like protein 6A	ACTL6A	O96019;O94805	sp|O96019|ACL6A_HUMAN Actin-like protein 6A OS=Homo sapiens OX=9606 GN=ACTL6A PE=1 SV=1	2	9	9	9	31.9	47.46	2946300000	2643900000	2848200000	2812800000	2083900000	2128600000	2695500000	2.30267e+09	1.22154	0.0775675
O96028	Histone-lysine N-methyltransferase NSD2	NSD2	O96028	sp|O96028|NSD2_HUMAN Histone-lysine N-methyltransferase NSD2 OS=Homo sapiens OX=9606 GN=NSD2 PE=1 SV=1	1	2	2	2	2.5	152.26	198120000	248410000		223265000	190610000	105500000		148055000	1.50799	0.267522
P00352	Retinal dehydrogenase 1	ALDH1A1	P00352;O94788	sp|P00352|AL1A1_HUMAN Retinal dehydrogenase 1 OS=Homo sapiens OX=9606 GN=ALDH1A1 PE=1 SV=2	2	29	27	29	72.5	54.861	10637000000	11568000000	11146000000	11117000000	11930000000	14922000000	27708000000	1.81867e+10	0.611272	0.218351
P00367	Glutamate dehydrogenase 1, mitochondrial	GLUD1	P00367;P49448	"sp|P00367|DHE3_HUMAN Glutamate dehydrogenase 1, mitochondrial OS=Homo sapiens OX=9606 GN=GLUD1 PE=1 SV=2;sp|P49448|DHE4_HUMAN Glutamate dehydrogenase 2, mitochondrial OS=Homo sapiens OX=9606 GN=GLUD2 PE=1 SV=2"	2	24	24	24	48.9	61.397	11544000000	12084000000	11301000000	11643000000	12250000000	10936000000	13519000000	12235000000	0.951614	0.49053
P00387	NADH-cytochrome b5 reductase 3	CYB5R3	P00387	sp|P00387|NB5R3_HUMAN NADH-cytochrome b5 reductase 3 OS=Homo sapiens OX=9606 GN=CYB5R3 PE=1 SV=3	1	12	12	12	45.2	34.234	4026600000	4585300000	3641200000	4.08437e+09	3100200000	3118200000	3936400000	3.38493e+09	1.20663	0.146418
P00390	Glutathione reductase, mitochondrial	GSR	P00390	"sp|P00390|GSHR_HUMAN Glutathione reductase, mitochondrial OS=Homo sapiens OX=9606 GN=GSR PE=1 SV=2"	1	14	14	14	41.4	56.256	4604100000	5065700000	5189400000	4.95307e+09	4872700000	4771100000	6611400000	5418400000	0.91412	0.496759
P00395	Cytochrome c oxidase subunit 1	MT-CO1	P00395	sp|P00395|COX1_HUMAN Cytochrome c oxidase subunit 1 OS=Homo sapiens OX=9606 GN=MT-CO1 PE=1 SV=1	1	3	3	3	10.3	57.041	259420000	369230000	313190000	3.13947e+08	293620000	334870000	372680000	3.33723e+08	0.940739	0.639322
P00441	Superoxide dismutase [Cu-Zn]	SOD1	P00441	sp|P00441|SODC_HUMAN Superoxide dismutase [Cu-Zn] OS=Homo sapiens OX=9606 GN=SOD1 PE=1 SV=2	1	7	7	7	64.9	15.936	14721000000	12581000000	14140000000	13814000000	12825000000	12144000000	14369000000	1.31127e+10	1.05349	0.487147
P00491	Purine nucleoside phosphorylase	PNP	P00491	sp|P00491|PNPH_HUMAN Purine nucleoside phosphorylase OS=Homo sapiens OX=9606 GN=PNP PE=1 SV=2	1	16	16	16	72.3	32.118	9110900000	9633900000	7237400000	8.66073e+09	9603900000	10685000000	7929100000	9406000000	0.920767	0.529035
P00558	Phosphoglycerate kinase 1	PGK1	P00558;P07205	sp|P00558|PGK1_HUMAN Phosphoglycerate kinase 1 OS=Homo sapiens OX=9606 GN=PGK1 PE=1 SV=3	2	32	32	32	75.8	44.614	58922000000	55300000000	64863000000	59695000000	62623000000	64781000000	62082000000	63162000000	0.945109	0.298905
P00568	Adenylate kinase isoenzyme 1	AK1	P00568;Q9Y6K8	sp|P00568|KAD1_HUMAN Adenylate kinase isoenzyme 1 OS=Homo sapiens OX=9606 GN=AK1 PE=1 SV=3	2	11	11	11	60.8	21.635	2686200000	2790100000	2817400000	2.76457e+09	2525100000	2158700000	2729600000	2.47113e+09	1.11874	0.162662
P00813	Adenosine deaminase	ADA	P00813	sp|P00813|ADA_HUMAN Adenosine deaminase OS=Homo sapiens OX=9606 GN=ADA PE=1 SV=3	1	9	9	9	30.3	40.764	507650000	542430000	447300000	4.99127e+08	622200000	598690000	823270000	6.81387e+08	0.732516	0.0757647
P00846	ATP synthase subunit a	MT-ATP6	P00846	sp|P00846|ATP6_HUMAN ATP synthase subunit a OS=Homo sapiens OX=9606 GN=MT-ATP6 PE=1 SV=1	1	1	1	1	4.4	24.817	845470000	777180000	934530000	8.52393e+08	645910000	754820000	832250000	7.44327e+08	1.14519	0.20103
P00918	Carbonic anhydrase 2	CA2	P00918	sp|P00918|CAH2_HUMAN Carbonic anhydrase 2 OS=Homo sapiens OX=9606 GN=CA2 PE=1 SV=2	1	1	1	1	6.2	29.246	61631000	36817000	32429000	4.36257e+07	23046000	18332000	25842000	2.24067e+07	1.947	0.085823
P01111	GTPase NRas	NRAS	P01111;P01112	sp|P01111|RASN_HUMAN GTPase NRas OS=Homo sapiens OX=9606 GN=NRAS PE=1 SV=1;sp|P01112|RASH_HUMAN GTPase HRas OS=Homo sapiens OX=9606 GN=HRAS PE=1 SV=1	2	8	4	8	58.2	21.229	911650000	935240000	1034800000	9.60563e+08	899770000	1025000000	1023600000	982790000	0.977384	0.712193
P01130	Low-density lipoprotein receptor	LDLR	P01130	sp|P01130|LDLR_HUMAN Low-density lipoprotein receptor OS=Homo sapiens OX=9606 GN=LDLR PE=1 SV=1	1	6	6	6	10	95.375	722180000	440400000	789520000	650700000	530880000	524930000	679250000	5.78353e+08	1.12509	0.57372
P02462	Collagen alpha-1(IV) chain	COL4A1	P02462;P29400	sp|P02462|CO4A1_HUMAN Collagen alpha-1(IV) chain OS=Homo sapiens OX=9606 GN=COL4A1 PE=1 SV=4;sp|P29400|CO4A5_HUMAN Collagen alpha-5(IV) chain OS=Homo sapiens OX=9606 GN=COL4A5 PE=1 SV=2	2	3	3	3	2.3	160.61	684290000	410760000	704460000	5.99837e+08	680280000	708230000	715580000	7.01363e+08	0.855244	0.346874
P02545	Prelamin-A/C	LMNA	P02545;REV__Q5VX52	sp|P02545|LMNA_HUMAN Prelamin-A/C OS=Homo sapiens OX=9606 GN=LMNA PE=1 SV=1	2	45	43	45	67.2	74.139	61039000000	61676000000	71626000000	6.47803e+10	74288000000	69406000000	78265000000	7.39863e+10	0.875572	0.0978409
P02786	Transferrin receptor protein 1	TFRC	P02786;Q9UP52	sp|P02786|TFR1_HUMAN Transferrin receptor protein 1 OS=Homo sapiens OX=9606 GN=TFRC PE=1 SV=2	2	28	28	28	42.9	84.87	10815000000	11911000000	11961000000	1.15623e+10	12871000000	13640000000	7661400000	11390800000	1.01506	0.932923
P02792	Ferritin light chain	FTL	P02792	sp|P02792|FRIL_HUMAN Ferritin light chain OS=Homo sapiens OX=9606 GN=FTL PE=1 SV=2	1	3	3	3	28	20.019	495850000	422700000	220200000	3.79583e+08	524420000	487320000	868790000	6.26843e+08	0.605547	0.167369
P02794	Ferritin heavy chain	FTH1	P02794	sp|P02794|FRIH_HUMAN Ferritin heavy chain OS=Homo sapiens OX=9606 GN=FTH1 PE=1 SV=2	1	8	8	8	58.5	21.225	922140000	527550000	288350000	5.79347e+08	1699300000	696520000	573090000	9.89637e+08	0.585414	0.364761
P03886	NADH-ubiquinone oxidoreductase chain 1	MT-ND1	P03886	sp|P03886|NU1M_HUMAN NADH-ubiquinone oxidoreductase chain 1 OS=Homo sapiens OX=9606 GN=MT-ND1 PE=1 SV=1	1	1	1	1	6	35.66		85967000	220420000	153193500	33852000	80471000	63199000	59174000	2.58887	0.174746
P03891	NADH-ubiquinone oxidoreductase chain 2	MT-ND2	P03891	sp|P03891|NU2M_HUMAN NADH-ubiquinone oxidoreductase chain 2 OS=Homo sapiens OX=9606 GN=MT-ND2 PE=1 SV=2	1	1	1	1	2.6	38.96	144050000	223860000	113080000	160330000	170850000	196360000	150490000	1.72567e+08	0.92909	0.748138
P03905	NADH-ubiquinone oxidoreductase chain 4	MT-ND4	P03905	sp|P03905|NU4M_HUMAN NADH-ubiquinone oxidoreductase chain 4 OS=Homo sapiens OX=9606 GN=MT-ND4 PE=1 SV=1	1	1	1	1	2.6	51.58	85276000	36404000	111750000	77810000	108880000	80303000	92143000	9.37753e+07	0.829749	0.535401
P03915	NADH-ubiquinone oxidoreductase chain 5	MT-ND5	P03915	sp|P03915|NU5M_HUMAN NADH-ubiquinone oxidoreductase chain 5 OS=Homo sapiens OX=9606 GN=MT-ND5 PE=1 SV=2	1	1	1	1	2.8	67.026	102200000	186850000		144525000	84137000	144920000	78157000	1.02405e+08	1.41131	0.388566
P03928	ATP synthase protein 8	MT-ATP8	P03928	sp|P03928|ATP8_HUMAN ATP synthase protein 8 OS=Homo sapiens OX=9606 GN=MT-ATP8 PE=1 SV=1	1	3	3	3	48.5	7.9916	1063400000	512090000	318510000	6.31333e+08	364920000	481040000	526380000	4.57447e+08	1.38012	0.488634
P04040	Catalase	CAT	P04040	sp|P04040|CATA_HUMAN Catalase OS=Homo sapiens OX=9606 GN=CAT PE=1 SV=3	1	16	16	16	40.4	59.755	2239600000	2114700000	2520600000	2.29163e+09	2335500000	2314700000	2817800000	2.48933e+09	0.920581	0.386327
P04062	Lysosomal acid glucosylceramidase	GBA	P04062	sp|P04062|GLCM_HUMAN Lysosomal acid glucosylceramidase OS=Homo sapiens OX=9606 GN=GBA PE=1 SV=3	1	10	10	10	25.2	59.716	1230700000	1523200000	1343000000	1.36563e+09	1199400000	1177100000	1294700000	1.22373e+09	1.11596	0.199842
P04066	Tissue alpha-L-fucosidase	FUCA1	P04066	sp|P04066|FUCO_HUMAN Tissue alpha-L-fucosidase OS=Homo sapiens OX=9606 GN=FUCA1 PE=1 SV=4	1	2	2	2	4.5	53.688	84921000	75261000	111680000	9.06207e+07	56769000	85983000	179350000	1.07367e+08	0.844025	0.686302
P04080	Cystatin-B	CSTB	P04080	sp|P04080|CYTB_HUMAN Cystatin-B OS=Homo sapiens OX=9606 GN=CSTB PE=1 SV=2	1	4	4	4	70.4	11.139	3225600000	3283200000	5360000000	3.95627e+09	5128400000	5411600000	5474700000	5.33823e+09	0.741119	0.123498
P04083	Annexin A1	ANXA1	P04083	sp|P04083|ANXA1_HUMAN Annexin A1 OS=Homo sapiens OX=9606 GN=ANXA1 PE=1 SV=2	1	24	24	24	70.2	38.714	35363000000	40786000000	34109000000	3.67527e+10	41529000000	38287000000	48457000000	4.27577e+10	0.859557	0.17364
P04156	Major prion protein	PRNP	P04156	sp|P04156|PRIO_HUMAN Major prion protein OS=Homo sapiens OX=9606 GN=PRNP PE=1 SV=1	1	2	2	2	9.5	27.661	179310000	213790000	100070000	164390000	160720000	156440000	177510000	164890000	0.996968	0.989059
P04179	Superoxide dismutase [Mn], mitochondrial	SOD2	P04179	"sp|P04179|SODM_HUMAN Superoxide dismutase [Mn], mitochondrial OS=Homo sapiens OX=9606 GN=SOD2 PE=1 SV=3"	1	7	7	7	42.3	24.75	2296200000	2058400000	2782500000	2.37903e+09	3218800000	2637700000	3680900000	3.17913e+09	0.748328	0.0962756
P04183	Thymidine kinase, cytosolic	TK1	P04183	"sp|P04183|KITH_HUMAN Thymidine kinase, cytosolic OS=Homo sapiens OX=9606 GN=TK1 PE=1 SV=2"	1	7	7	7	37.2	25.468	2108100000	2044000000	2151400000	2.10117e+09	1646700000	1959100000	676980000	1.42759e+09	1.47182	0.156951
P04216	Thy-1 membrane glycoprotein	THY1	P04216	sp|P04216|THY1_HUMAN Thy-1 membrane glycoprotein OS=Homo sapiens OX=9606 GN=THY1 PE=1 SV=2	1	3	3	3	24.2	17.935	3484300000	3562700000	4627900000	3.89163e+09	5042500000	4611000000	5660200000	5.10457e+09	0.762383	0.0642439
P04406	Glyceraldehyde-3-phosphate dehydrogenase	GAPDH	P04406	sp|P04406|G3P_HUMAN Glyceraldehyde-3-phosphate dehydrogenase OS=Homo sapiens OX=9606 GN=GAPDH PE=1 SV=3	1	19	18	19	73.7	36.053	265690000000	298170000000	287370000000	2.83743e+11	377510000000	391750000000	297660000000	355640000000	0.797839	0.0798614
P04818	Thymidylate synthase	TYMS	P04818	sp|P04818|TYSY_HUMAN Thymidylate synthase OS=Homo sapiens OX=9606 GN=TYMS PE=1 SV=3	1	8	8	8	34.5	35.716	1660700000	1656800000	1921100000	1746200000	1473900000	1663800000	754100000	1.29727e+09	1.34606	0.197191
P04843	Dolichyl-diphosphooligosaccharide--protein glycosyltransferase subunit 1	RPN1	P04843	sp|P04843|RPN1_HUMAN Dolichyl-diphosphooligosaccharide--protein glycosyltransferase subunit 1 OS=Homo sapiens OX=9606 GN=RPN1 PE=1 SV=1	1	28	28	28	53.5	68.569	14834000000	15704000000	15059000000	15199000000	13305000000	13887000000	15235000000	1.41423e+10	1.07472	0.167869
P04899	Guanine nucleotide-binding protein G(i) subunit alpha-2	GNAI2	P04899	sp|P04899|GNAI2_HUMAN Guanine nucleotide-binding protein G(i) subunit alpha-2 OS=Homo sapiens OX=9606 GN=GNAI2 PE=1 SV=3	1	14	8	14	52.1	40.45	7910700000	7639200000	8630000000	8.05997e+09	8723500000	8601200000	9308300000	8.87767e+09	0.907892	0.0900478
P05026	Sodium/potassium-transporting ATPase subunit beta-1	ATP1B1	P05026	sp|P05026|AT1B1_HUMAN Sodium/potassium-transporting ATPase subunit beta-1 OS=Homo sapiens OX=9606 GN=ATP1B1 PE=1 SV=1	1	7	7	7	27.4	35.061	903600000	730940000	1071100000	901880000	743270000	597110000	662470000	6.67617e+08	1.35089	0.093567
P05067	Amyloid-beta precursor protein	APP	P05067	sp|P05067|A4_HUMAN Amyloid-beta precursor protein OS=Homo sapiens OX=9606 GN=APP PE=1 SV=3	1	6	5	6	8.7	86.942	385220000	413580000	424680000	4.07827e+08	360060000	455520000	430170000	415250000	0.982123	0.821797
P05091	Aldehyde dehydrogenase, mitochondrial	ALDH2	P05091	"sp|P05091|ALDH2_HUMAN Aldehyde dehydrogenase, mitochondrial OS=Homo sapiens OX=9606 GN=ALDH2 PE=1 SV=2"	1	11	9	9	25.5	56.381	1097000000	1157400000	1267100000	1.17383e+09	746640000	692550000	1127500000	8.55563e+08	1.372	0.0941769
P05106	Integrin beta-3	ITGB3	P05106	sp|P05106|ITB3_HUMAN Integrin beta-3 OS=Homo sapiens OX=9606 GN=ITGB3 PE=1 SV=2	1	11	11	11	17.3	87.057	915950000	767120000	1158800000	947290000	1226000000	1218100000	1463500000	1.30253e+09	0.727267	0.0637693
P05114	Non-histone chromosomal protein HMG-14	HMGN1	P05114	sp|P05114|HMGN1_HUMAN Non-histone chromosomal protein HMG-14 OS=Homo sapiens OX=9606 GN=HMGN1 PE=1 SV=3	1	4	4	4	47	10.659	1831600000	1008300000	1194900000	1.34493e+09	1330800000	1192000000	1179600000	1.23413e+09	1.08978	0.685065
P05141	ADP/ATP translocase 2	SLC25A5	P05141	sp|P05141|ADT2_HUMAN ADP/ATP translocase 2 OS=Homo sapiens OX=9606 GN=SLC25A5 PE=1 SV=7	1	16	5	5	47.3	32.852	4103100000	4257300000	3949200000	4103200000	4197000000	4287400000	3937600000	4.14067e+09	0.990952	0.798707
P05165	Propionyl-CoA carboxylase alpha chain, mitochondrial	PCCA	P05165	"sp|P05165|PCCA_HUMAN Propionyl-CoA carboxylase alpha chain, mitochondrial OS=Homo sapiens OX=9606 GN=PCCA PE=1 SV=4"	1	4	4	4	6.9	80.058	124770000	155530000		140150000	161800000	154540000	192840000	1.69727e+08	0.825739	0.217573
P05386	60S acidic ribosomal protein P1	RPLP1	P05386	sp|P05386|RLA1_HUMAN 60S acidic ribosomal protein P1 OS=Homo sapiens OX=9606 GN=RPLP1 PE=1 SV=1	1	3	3	3	74.6	11.514	4523000000	5242200000	4109200000	4624800000	5389700000	7039100000	4071600000	5.50013e+09	0.840852	0.395267
P05387	60S acidic ribosomal protein P2	RPLP2	P05387	sp|P05387|RLA2_HUMAN 60S acidic ribosomal protein P2 OS=Homo sapiens OX=9606 GN=RPLP2 PE=1 SV=1	1	7	7	7	77.4	11.665	18380000000	21410000000	20720000000	20170000000	25385000000	26081000000	19150000000	2.35387e+10	0.856888	0.230952
P05388	60S acidic ribosomal protein P0	RPLP0	P05388;Q8NHW5	sp|P05388|RLA0_HUMAN 60S acidic ribosomal protein P0 OS=Homo sapiens OX=9606 GN=RPLP0 PE=1 SV=1;sp|Q8NHW5|RLA0L_HUMAN 60S acidic ribosomal protein P0-like OS=Homo sapiens OX=9606 GN=RPLP0P6 PE=5 SV=1	2	12	12	12	49.8	34.273	23602000000	24744000000	27560000000	25302000000	29304000000	31592000000	22874000000	2.79233e+10	0.906124	0.411601
P05455	Lupus La protein	SSB	P05455	sp|P05455|LA_HUMAN Lupus La protein OS=Homo sapiens OX=9606 GN=SSB PE=1 SV=2	1	28	28	28	59.1	46.836	13616000000	11939000000	12095000000	12550000000	10544000000	10105000000	12712000000	1.11203e+10	1.12856	0.213451
P05556	Integrin beta-1	ITGB1	P05556	sp|P05556|ITB1_HUMAN Integrin beta-1 OS=Homo sapiens OX=9606 GN=ITGB1 PE=1 SV=2	1	22	22	22	31.5	88.414	12780000000	13342000000	16471000000	1.41977e+10	17699000000	16809000000	17832000000	1.74467e+10	0.813775	0.0527087
P05783	Keratin, type I cytoskeletal 18	KRT18	P05783;CON__H-INV:HIT000015463;CON__Q92764;CON__Q497I4;Q92764	"sp|P05783|K1C18_HUMAN Keratin, type I cytoskeletal 18 OS=Homo sapiens OX=9606 GN=KRT18 PE=1 SV=2"	5	31	19	29	76.5	48.057	38109000000	34911000000	37535000000	3.68517e+10	50610000000	49003000000	37259000000	45624000000	0.807725	0.112237
P06280	Alpha-galactosidase A	GLA	P06280	sp|P06280|AGAL_HUMAN Alpha-galactosidase A OS=Homo sapiens OX=9606 GN=GLA PE=1 SV=1	1	2	2	2	6.5	48.766	62818000	67812000	25906000	5.21787e+07	74147000	98353000	119370000	97290000	0.536321	0.0721772
P06400	Retinoblastoma-associated protein	RB1	P06400	sp|P06400|RB_HUMAN Retinoblastoma-associated protein OS=Homo sapiens OX=9606 GN=RB1 PE=1 SV=2	1	5	5	5	5.1	106.16	209220000	99777000	34330000	1.14442e+08	360720000	219090000	136950000	238920000	0.478999	0.207657
P06454	Prothymosin alpha	PTMA	P06454	sp|P06454|PTMA_HUMAN Prothymosin alpha OS=Homo sapiens OX=9606 GN=PTMA PE=1 SV=2	1	7	7	7	36	12.203	36057000000	15117000000	8860800000	20011600000	46705000000	37398000000	24674000000	36259000000	0.551907	0.193651
P06576	ATP synthase subunit beta, mitochondrial	ATP5F1B	P06576	"sp|P06576|ATPB_HUMAN ATP synthase subunit beta, mitochondrial OS=Homo sapiens OX=9606 GN=ATP5F1B PE=1 SV=3"	1	25	25	25	68.4	56.559	55336000000	61745000000	55681000000	5.75873e+10	48094000000	47463000000	56458000000	5.06717e+10	1.13648	0.124676
P06703	Protein S100-A6	S100A6	P06703	sp|P06703|S10A6_HUMAN Protein S100-A6 OS=Homo sapiens OX=9606 GN=S100A6 PE=1 SV=1	1	4	4	4	43.3	10.18	36757000000	23762000000	5435700000	21984900000	30925000000	10156000000	72219000000	3.77667e+10	0.582124	0.481877
P06730	Eukaryotic translation initiation factor 4E	EIF4E	P06730	sp|P06730|IF4E_HUMAN Eukaryotic translation initiation factor 4E OS=Homo sapiens OX=9606 GN=EIF4E PE=1 SV=2	1	5	5	5	26.7	25.097	1793100000	1640600000	1421900000	1.61853e+09	1676500000	1196700000	1640800000	1.50467e+09	1.07568	0.577815
P06733	Alpha-enolase	ENO1	P06733	sp|P06733|ENOA_HUMAN Alpha-enolase OS=Homo sapiens OX=9606 GN=ENO1 PE=1 SV=2	1	24	21	24	72.6	47.168	155740000000	176330000000	196360000000	1.76143e+11	217130000000	224320000000	197980000000	2.13143e+11	0.826408	0.0587436
P06737	Glycogen phosphorylase, liver form	PYGL	P06737	"sp|P06737|PYGL_HUMAN Glycogen phosphorylase, liver form OS=Homo sapiens OX=9606 GN=PYGL PE=1 SV=4"	1	35	31	35	45.5	97.147	6724600000	6242700000	7282500000	6.74993e+09	6997300000	6966100000	8504500000	7489300000	0.901277	0.278341
P06744	Glucose-6-phosphate isomerase	GPI	P06744;Q8N196	sp|P06744|G6PI_HUMAN Glucose-6-phosphate isomerase OS=Homo sapiens OX=9606 GN=GPI PE=1 SV=4	2	21	15	21	52.3	63.146	27663000000	30016000000	29099000000	28926000000	31577000000	32541000000	29977000000	31365000000	0.922238	0.0739046
P06753	Tropomyosin alpha-3 chain	TPM3	P06753	sp|P06753|TPM3_HUMAN Tropomyosin alpha-3 chain OS=Homo sapiens OX=9606 GN=TPM3 PE=1 SV=2	1	17	7	8	44.2	32.95	13590000000	9015000000	13976000000	1.21937e+10	12703000000	13693000000	13496000000	1.32973e+10	0.917001	0.533506
P06756	Integrin alpha-V	ITGAV	P06756	sp|P06756|ITAV_HUMAN Integrin alpha-V OS=Homo sapiens OX=9606 GN=ITGAV PE=1 SV=2	1	30	30	30	36	116.04	4696900000	5023600000	4733100000	4.81787e+09	5770600000	5808700000	7994300000	6.52453e+09	0.738423	0.0829882
P06865	Beta-hexosaminidase subunit alpha	HEXA	P06865	sp|P06865|HEXA_HUMAN Beta-hexosaminidase subunit alpha OS=Homo sapiens OX=9606 GN=HEXA PE=1 SV=2	1	10	10	10	21.7	60.702	950390000	1075500000	1400100000	1.142e+09	639410000	891210000	1228000000	919540000	1.24192	0.362968
Q16778	Histone H2B type 2-E	HIST2H2BE	Q16778;P33778;P23527;P06899;Q8N257;Q96A08	sp|Q16778|H2B2E_HUMAN Histone H2B type 2-E OS=Homo sapiens OX=9606 GN=HIST2H2BE PE=1 SV=3;sp|P33778|H2B1B_HUMAN Histone H2B type 1-B OS=Homo sapiens OX=9606 GN=HIST1H2BB PE=1 SV=2;sp|P23527|H2B1O_HUMAN Histone H2B type 1-O OS=Homo sapiens OX=9606 GN=HIST1H	6	8		2	53.2	13.92	4567200000	6133000000	7117700000	5939300000	6515700000	6527900000	4826200000	5956600000	0.997096	0.986098
P07099	Epoxide hydrolase 1	EPHX1	P07099	sp|P07099|HYEP_HUMAN Epoxide hydrolase 1 OS=Homo sapiens OX=9606 GN=EPHX1 PE=1 SV=1	1	10	10	10	27.5	52.948	1936000000	2180500000	2530000000	2215500000	1550900000	1901700000	2063600000	1.83873e+09	1.20491	0.175791
P07195	L-lactate dehydrogenase B chain	LDHB	P07195	sp|P07195|LDHB_HUMAN L-lactate dehydrogenase B chain OS=Homo sapiens OX=9606 GN=LDHB PE=1 SV=2	1	20	18	18	56.9	36.638	102380000000	120060000000	112400000000	1.11613e+11	102100000000	107940000000	103050000000	1.04363e+11	1.06947	0.252682
P07203	Glutathione peroxidase 1	GPX1	P07203	sp|P07203|GPX1_HUMAN Glutathione peroxidase 1 OS=Homo sapiens OX=9606 GN=GPX1 PE=1 SV=4	1	11	11	11	71.4	22.088	2382800000	1870700000	2430100000	2.22787e+09	1793700000	1726700000	2988100000	2169500000	1.0269	0.902457
P07237	Protein disulfide-isomerase	P4HB	P07237	sp|P07237|PDIA1_HUMAN Protein disulfide-isomerase OS=Homo sapiens OX=9606 GN=P4HB PE=1 SV=3	1	31	31	31	61.8	57.116	38978000000	42473000000	39929000000	40460000000	41870000000	45082000000	39284000000	4.20787e+10	0.961532	0.458485
P07305	Histone H1.0	H1F0	P07305	sp|P07305|H10_HUMAN Histone H1.0 OS=Homo sapiens OX=9606 GN=H1F0 PE=1 SV=3	1	6	6	6	27.3	20.863	1365600000	1887500000	1034200000	1429100000	1892800000	1556800000	1980700000	1810100000	0.789514	0.245149
P07384	Calpain-1 catalytic subunit	CAPN1	P07384	sp|P07384|CAN1_HUMAN Calpain-1 catalytic subunit OS=Homo sapiens OX=9606 GN=CAPN1 PE=1 SV=1	1	25	25	25	40.9	81.889	3748000000	3647900000	4404900000	3933600000	3146000000	3736600000	4408200000	3763600000	1.04517	0.715924
P07602	Prosaposin	PSAP	P07602	sp|P07602|SAP_HUMAN Prosaposin OS=Homo sapiens OX=9606 GN=PSAP PE=1 SV=2	1	17	17	17	36.5	58.112	25366000000	23374000000	25732000000	24824000000	26402000000	26764000000	43935000000	32367000000	0.766954	0.265458
P07686	Beta-hexosaminidase subunit beta	HEXB	P07686	sp|P07686|HEXB_HUMAN Beta-hexosaminidase subunit beta OS=Homo sapiens OX=9606 GN=HEXB PE=1 SV=3	1	10	10	10	23.7	63.111	1239200000	926150000	2124600000	1.42998e+09	1530500000	1608000000	1801500000	1.64667e+09	0.868411	0.587445
P07741	Adenine phosphoribosyltransferase	APRT	P07741	sp|P07741|APT_HUMAN Adenine phosphoribosyltransferase OS=Homo sapiens OX=9606 GN=APRT PE=1 SV=2	1	12	12	12	78.9	19.608	4704900000	4429000000	5073800000	4735900000	4122700000	4073800000	4576100000	4.25753e+09	1.11236	0.123592
P07814	Bifunctional glutamate/proline--tRNA ligase	EPRS	P07814	sp|P07814|SYEP_HUMAN Bifunctional glutamate/proline--tRNA ligase OS=Homo sapiens OX=9606 GN=EPRS PE=1 SV=5	1	64	63	64	56.3	170.59	29564000000	29945000000	33090000000	3.08663e+10	25709000000	26847000000	29371000000	27309000000	1.13026	0.0841216
P07858	Cathepsin B	CTSB	P07858	sp|P07858|CATB_HUMAN Cathepsin B OS=Homo sapiens OX=9606 GN=CTSB PE=1 SV=3	1	7	7	7	29.8	37.821	2096400000	2206400000	2874800000	2.39253e+09	2456300000	2531400000	3575800000	2854500000	0.838162	0.348631
P07910	Heterogeneous nuclear ribonucleoproteins C1/C2	HNRNPC	P07910;P0DMR1;O60812;B7ZW38;B2RXH8	sp|P07910|HNRPC_HUMAN Heterogeneous nuclear ribonucleoproteins C1/C2 OS=Homo sapiens OX=9606 GN=HNRNPC PE=1 SV=4;sp|P0DMR1|HNRC4_HUMAN Heterogeneous nuclear ribonucleoprotein C-like 4 OS=Homo sapiens OX=9606 GN=HNRNPCL4 PE=3 SV=1;sp|O60812|HNRC1_HUMAN Hete	5	17	17	17	44.1	33.67	38228000000	40576000000	30028000000	3.62773e+10	31493000000	34600000000	35712000000	33935000000	1.06902	0.533029
P07919	Cytochrome b-c1 complex subunit 6, mitochondrial	UQCRH	P07919	"sp|P07919|QCR6_HUMAN Cytochrome b-c1 complex subunit 6, mitochondrial OS=Homo sapiens OX=9606 GN=UQCRH PE=1 SV=2"	1	3	3	3	29.7	10.739	1325400000	1111300000	1157900000	1198200000	1000300000	997810000	1047200000	1.0151e+09	1.18037	0.0522104
P07942	Laminin subunit beta-1	LAMB1	P07942	sp|P07942|LAMB1_HUMAN Laminin subunit beta-1 OS=Homo sapiens OX=9606 GN=LAMB1 PE=1 SV=2	1	32	32	32	24.8	198.04	2926100000	2669800000	3988500000	3194800000	3945100000	3956800000	3084700000	3662200000	0.872372	0.399667
P07947	Tyrosine-protein kinase Yes	YES1	P07947;P06241	sp|P07947|YES_HUMAN Tyrosine-protein kinase Yes OS=Homo sapiens OX=9606 GN=YES1 PE=1 SV=3	2	6	4	6	14.4	60.801	671240000	1002300000	1174800000	9.49447e+08	783920000	1004200000	1029600000	939240000	1.01087	0.954218
P08134	Rho-related GTP-binding protein RhoC	RHOC	P08134	sp|P08134|RHOC_HUMAN Rho-related GTP-binding protein RhoC OS=Homo sapiens OX=9606 GN=RHOC PE=1 SV=1	1	7	2	2	45.1	22.006	383910000	564780000	569190000	505960000	580220000	756150000	451360000	595910000	0.849054	0.449311
P08236	Beta-glucuronidase	GUSB	P08236	sp|P08236|BGLR_HUMAN Beta-glucuronidase OS=Homo sapiens OX=9606 GN=GUSB PE=1 SV=2	1	3	3	3	4.6	74.731	155520000	212810000	239020000	202450000	163140000	185420000	184500000	1.77687e+08	1.13936	0.389943
P08237	ATP-dependent 6-phosphofructokinase, muscle type	PFKM	P08237	"sp|P08237|PFKAM_HUMAN ATP-dependent 6-phosphofructokinase, muscle type OS=Homo sapiens OX=9606 GN=PFKM PE=1 SV=2"	1	21	18	19	35.8	85.182	6427600000	6782000000	5420200000	6.20993e+09	4890500000	4303000000	5399200000	4.86423e+09	1.27665	0.0596835
[truncated: 2,481 more rows]

## Sheet: Highly significant difference
Protein	Protein Name	Gene Name	ProteinGroup	FastaHeaders	Proteins	Peptides	UniquePeptides	RazorUniquePeptides	Coverage	MolWeight	LFQ intensity E1A-1	LFQ intensity E1A-2	LFQ intensity E1A-3	LFQ intensity Vec-1	LFQ intensity Vec-2	LFQ intensity Vec-3
[truncated: 151 more rows]
